# Supplementary material for: A Review and Meta-Analysis of Influenza Interactome Studies
Source: Front Microbiol. 2022 Apr 21;13:869406. doi: 10.3389/fmicb.2022.869406 (PMC9069142; doi:10.3389/fmicb.2022.869406)
Supplement: Supplementary file 1 [file Table_2.XLSX]

## Sheet: HA
HA-Inter-Gene	HPI_Host_Protein	Heaton	Watanabe	No of papers				HA-Inter-Gene
1433Z	x	X	X	3				1433Z
4F2	x	X	X	3				4F2
ACTN1	x	X	x	3				ACTN1
ACTN4	x	X	x	3				ACTN4
ADT3	x	X	X	3				ADT3
AHNK	x	X	x	3				AHNK
ANXA2	x	X	x	3				ANXA2
ARF1	x	X	x	3				ARF1
ARF4	x	X	x	3				ARF4
CALR	x	X	X	3				CALR
CALU	x	X	X	3				CALU
CALX	x	X	X	3				CALX
DJB11	x	X	x	3				DJB11
EF1G	x	X	X	3				EF1G
EIF3A	x	X	X	3				EIF3A
EIF3G	x	X	X	3				EIF3G
ERH	x	X	X	3				ERH
HKDC1	x	X	X	3				HKDC1
LEG1	x	X	X	3				LEG1
MEP50	x	X	X	3				MEP50
PDIA6	x	X	X	3				PDIA6
PRS10	x	X	X	3				PRS10
PRS4	x	X	X	3				PRS4
PSD12	x	X	X	3				PSD12
PSD13	x	X	X	3				PSD13
PSDE	x	X	X	3				PSDE
PSMD6	x	X	X	3				PSMD6
PSMD7	x	X	X	3				PSMD7
RPN1	x	X	X	3				RPN1
S10A6	x	X	X	3				S10A6
SERPH	x	X	X	3				SERPH
SPTC1	x	X	X	3				SPTC1
TCPE	x	X	X	3				TCPE
TCPG	x	X	X	3				TCPG
TCPH	x	X	X	3				TCPH
TMEDA	x	X	X	3				TMEDA

## Sheet: NA
NA-Inter-Gene	HPI_Host_Protein	Heaton	Watanabe	No of papers
1433Z	x	X	X	3
4F2	x	X	X	3
ACTN1	x	X	x	3
ACTN4	x	X	x	3
ADT3	x	X	X	3
ANXA2	x	X	x	3
ATPO	x	X	X	3
CALX	x	X	x	3
CCAR2	x	X	X	3
COPA	x	X	x	3
COPB2	x	X	x	3
COPD	x	X	x	3
COPG1	x	X	X	3
DJB11	x	X	X	3
DPY30	x	X	X	3
DYHC1	x	X	X	3
EF1G	x	X	X	3
ESYT1	x	X	X	3
GTR1	x	X	X	3
HACD3	x	X	X	3
ITB1	x	X	X	3
MCM7	x	X	X	3
MYO1B	x	X	X	3
PRKDC	x	X	X	3
PRS10	x	X	X	3
PSD13	x	X	X	3
RAB10	x	X	X	3
RPN1	x	X	X	3
RUVB1	x	X	X	3
SDF2	x	X	X	3
SDF2L	x	X	X	3
SERPH	x	X	X	3
TCPE	x	X	x	3
TECR	x	X	X	3
TFR1	x	X	X	3
TMEDA	x	X	X	3

## Sheet: NP
NP-Inter-Gene	HPI_Host_Protein	Wang	Watanabe	No of papers
FBRL	X	X	X	3
LARP1	X	X	X	3
LC7L2	X	X	X	3
MOV10	X	X	X	3
NCBP1	X	X	X	3
RALY	X	X	X	3
RBMX	X	X	X	3
RENT1	X	X	X	3
RL1D1	X	X	X	3
RU2A	X	X	X	3
RU2B	X	X	X	3
SRSF1	X	X	X	3
BYST	X	X	X	3
DDX1	X	X	X	3
DHX36	X	X	X	3
F120A	X	X	X	3
H11	X	x	X	3
HNRDL	X	X	X	3
IMA1	X	X	X	3
IMA3	X	X	X	3
IMA5	X	X	X	3
IMA7	X	X	X	3
IPO5	X	X	X	3
LAR4B	X	X	X	3
LARP7	X	X	X	3
LC7L3	X	X	X	3
MEPCE	X	X	X	3
NAT10	X	X	X	3
NOP2	X	X	X	3
PCBP1	X	X	X	3
PHAX	X	X	X	3
PNO1	X	X	X	3
PTCD1	X	x	X	3
PTCD3	X	X	X	3
PURA	X	X	X	3
RT29	X	x	X	3
RU17	X	X	X	3
RU1C	X	X	X	3
SART3	X	X	X	3
SNRPA	X	X	X	3
SREK1	X	X	X	3
SRP14	X	X	X	3
SRPK1	X	X	X	3
SRRM1	X	x	X	3
SRS11	X	X	X	3
STAU1	X	X	X	3
TOP1	X	X	X	3
TOP2A	X	X	X	3
TOP2B	X	X	X	3
TSR1	X	X	X	3
U2AF1	X	X	X	3

## Sheet: PA
PA-Inter-Gene	HPI_Host_Protein	Heaton	Watanabe	Bradel-Tre	Gracia 2018	No of papers
ADT3	x	X	x	x		4
ANXA2	x	X	X	x		4
HS105	x	X	x	x		4
MEP50	x	X	X	x		4
S10AA	x	X	X	x		4
SQOR	x	x	x	x		4
COMD1	x		x	x	X	4
RTRAF	x		X	x	X	4
1433Z	x	X		x		3
4F2	x	X		x		3
AK1BA	x	X		x		3
ATPO	x	X		x		3
B4E022	x	X		x		3
CCAR2	x	X		x		3
						0
						0
DPY30	x	X		x		3
						0
						0
DYHC1	x	X		x		3
						0
ECHB	x	X		x		3
EIF3A	x	X		x		3
EIF3B	x	X		x		3
HKDC1	x	X		x		3
MVP	x	X		x		3
NTPCR	x	X		x		3
PP1A	x	X		x		3
PRKDC	x	X		x		3
RUVB2	x	X		x		3
1433B	x		x	x		3
2AAA	x		X	x		3
2ABA	x		X	x		3
5NTC	x		X	x		3
ACTB	x		X	x		3
ACTC	x		X	x		3
ADT2	x		x	x		3
						0
AHNK	x		X	x		3
						0
AIFM1	x		X	x		3
AIMP2	x		x	x		3
AKAP8	x		X	x		3
AL3A2	x		X	x		3
ANM5	x		X	x		3
						0
ARF1	x		X	x		3
						0
ARHGJ	x		X	x		3
						0
ATD3A	x		X	x		3
ATPA	x		X	x		3
ATPG	x		X	x		3
						0
ATPMD	x		x	x		3
						0
						0
						0
						0
						0
						0
ATX2L	x		X	x		3
BAG2	x		X	x		3
BAG3	x		X	x		3
BAG5	x		X	x		3
BAG6	x		X	x		3
BIP	x		x	x		3
BTF3	x		X	x		3
C1QBP	x		X	x		3
CAV1	x		X	x		3
CAVN1	x		X	x		3
CCD25	x		X	x		3
CDK1	x		X	x		3
CFA20	x		X	x		3
CH60	x		x	x		3
CHERP	x		X	x		3
CHIP	x		x	x		3
CMTD1	x		X	x		3
COF1	x		x	x		3
CTIP	x		X	x		3
DDX21	x		X	x		3
DDX3X	x		X	x		3
DDX3Y	x		X	x		3
DDX5	x		X	x		3
DHX15	x		X	x		3
						0
DHX9	x		X	x		3
DNJA1	x		X	x		3
DNJA2	x		X	x		3
DNJA3	x		X	x		3
DNJB2	x		X	x		3
DNJC7	x		X	x		3
DNMT1	x		X	x		3
E2F7	x		X	x		3
EF1A1	x		X	x		3
EF1B	x		X	x		3
						0
EF1D	x		X	x		3
EF1G	x		X	x		3
EF2	x		x	x		3
						0
EFTU	x		x	x		3
EIF3C	x		x	x		3
EIF3F	x		x	x		3
EIF3M	x		X	x		3
ERD22	x		X	x		3
ERH	x		x	x		3
F263	x		X	x		3
FAF2	x		x	x		3
FLNA	x		x	x		3
FLNC	x		x	x		3
FRYL	x		x	x		3
FXR1	x		x	x		3
G3BP2	x		x	x		3
GFPT2	x		x	x		3
GLYR1	x		X	x		3
GNAI2	x		x	x		3
GRP4	x		X	x		3
GRP75	x		x	x		3
GRSF1	x		x	x		3
GTR12	x		x	x		3
H14	x		x	x		3
H15	x		x	x		3
H2A1	x		x	x		3
H2B1C	x		x	x		3
HACD3	x		X	x		3
HNRDL	x		x	x		3
HNRH1	x		x	x		3
HNRPC	x		x	x		3
HNRPF	x		x	x		3
HNRPK	x		x	x		3
HNRPL	x		x	x		3
HNRPM	x		x	x		3
HNRPQ	x		x	x		3
HNRPU	x		x	x		3
HS90A	x		x	x		3
HS90B	x		x	x		3
HSBP1	x		x	x		3
HSP72	x		x	x		3
HSP7C	x		x	x		3
						0
HSPB1	x		x	x		3
HSPB8	x		x	x		3
ICLN	x		X	x		3
IF4A1	x		x	x		3
IF4B	x		x	x		3
IF4G1	x		x	x		3
ILF2	x		x	x		3
IMB1	x		X	x		3
IQCB1	x		x	x		3
JAK1	x		x	x		3
K1C18	x		x	x		3
K1C20	x		x	x		3
K2C5	x		X	x		3
K2C8	x		X	x		3
KCTD5	x		X	x		3
KHDR1	x		X	x		3
KIF11	x		X	x		3
KIF22	x		x	x		3
LA	x		x	x		3
LANC2	x		X	x		3
LARP1	x		X	x		3
LC7L3	x		X	x		3
LMNA	x		X	x		3
LMNB1	x		X	x		3
M2OM	x		x	x		3
MAP1B	x		X	x		3
MATR3	x		x	x		3
METK2	x		X	x		3
MIC60	x		x	x		3
MLF2	x		X	x		3
MPCP	x		x	x		3
MYL6	x		X	x		3
MYO1B	x		X	x		3
NACA	x		X	x		3
NCOA5	x		X	x		3
NEDD8	x		X	x		3
NOC4L	x		X	x		3
NONO	x		X	x		3
NOP14	x		X	x		3
NP1L1	x		X	x		3
NPM	x		X	x		3
NUCL	x		X	x		3
PABP1	x		X	x		3
PLEC	x		X	x		3
PPM1B	x		X	x		3
PRDX1	x		X	x		3
PRP16	x		x	x		3
PRP19	x		X	x		3
PRP31	x		X	x		3
PRP8	x		X	x		3
PRS10	x		X	x		3
PRS4	x		X	x		3
PRS6A	x		X	x		3
PRS6B	x		X	x		3
PRS7	x		X	x		3
PRS8	x		X	x		3
PSA4	x		X	x		3
PSD11	x		X	x		3
PSD12	x		X	x		3
PSD13	x		X	x		3
PSDE	x		X	x		3
PSMD1	x		X	x		3
PSMD2	x		X	x		3
PSMD3	x		X	x		3
PSMD4	x		X	x		3
PSMD6	x		X	x		3
PSMD7	x		X	x		3
PTBP1	x		X	x		3
QCR9	x		x	x		3
RAN	x		X	x		3
RBBP7	x		X	x		3
RBM10	x		X	x		3
RBM39	x		X	x		3
RBMX	x		X	x		3
RIOK1	x		X	x		3
RL10A	x		X	x		3
RL11	x		X	x		3
RL12	x		X	x		3
RL13	x		X	x		3
RL13A	x		X	x		3
RL14	x		X	x		3
RL15	x		X	x		3
RL17	x		X	x		3
RL18	x		X	x		3
RL18A	x		X	x		3
RL19	x		X	x		3
RL21	x		X	x		3
RL22	x		X	x		3
RL23	x		X	x		3
RL23A	x		X	x		3
RL24	x		X	x		3
RL26	x		X	x		3
RL27	x		X	x		3
RL27A	x		X	x		3
RL28	x		X	x		3
RL3	x		X	x		3
RL31	x		X	x		3
RL34	x		X	x		3
RL35A	x		X	x		3
RL36	x		X	x		3
RL38	x		X	x		3
RL4	x		X	x		3
RL6	x		X	x		3
RL7	x		X	x		3
RL7A	x		X	x		3
RL8	x		X	x		3
RLA0	x		X	x		3
RLA1	x		X	x		3
RLA2	x		X	x		3
ROA1	x		x	x		3
ROA2	x		x	x		3
RPAB3	x		X	x		3
RPN2	x		X	x		3
RS10	x		X	x		3
RS11	x		X	x		3
RS12	x		X	x		3
RS13	x		X	x		3
RS14	x		X	x		3
RS15	x		X	x		3
RS15A	x		X	x		3
RS16	x		X	x		3
RS17	x		X	x		3
RS18	x		X	x		3
RS19	x		X	x		3
RS2	x		X	x		3
RS20	x		X	x		3
RS23	x		X	x		3
RS24	x		X	x		3
RS25	x		X	x		3
RS26	x		X	x		3
RS27	x		X	x		3
RS27A	x		X	x		3
RS3	X		x	x		3
RS3A	x		X	x		3
RS4X	x		X	x		3
RS5	x		X	x		3
RS6	x		X	x		3
RS7	x		X	x		3
RS8	x		X	x		3
RS9	x		X	x		3
RU17	x		x	x		3
RU2B	x		x	x		3
SAMH1	x		X	x		3
SC61B	x		X	x		3
SCYL2	x		X	x		3
SF3B1	x		X	x		3
SF3B2	x		X	x		3
SF3B3	x		X	x		3
SF3B4	x		X	x		3
SF3B6	x		X	x		3
SMC4	x		X	x		3
SMD1	x		x	x		3
SMD2	x		x	x		3
SMD3	x		x	x		3
SMHD1	x		X	x		3
SPF45	x		X	x		3
SPNDC	x		x	x		3
SPTB2	x		x	x		3
SPTN1	x		x	x		3
SR140	x		x	x		3
SRP14	x		x	x		3
SRSF1	x		x	x		3
SRSF3	x		X	x		3
SRSF6	x		X	x		3
SRSF7	x		X	x		3
ST38L	x		x	x		3
STAU1	x		x	x		3
STK38	x		x	x		3
STRBP	x		x	x		3
TBA1C	x		x	x		3
TBB3	x		x	x		3
TBB4A	x		x	x		3
TBB4B	x		x	x		3
TBB5	x		x	x		3
TCPD	x		X	x		3
TCPE	x		X	x		3
TCPH	x		X	x		3
TCPZ	x		X	x		3
TERA	x		x	x		3
THIO	x		x	x		3
THOC4	x		x	x		3
TIM23	x		x	x		3
TMCO1	x		x	x		3
TMM33	x		x	x		3
TOM40	x		x	x		3
TOP2A	x		x	x		3
TR150	x		x	x		3
TRA2B	x		X	x		3
U2AF1	x		x	x		3
U520	x		X	x		3
UBR5	x		x	x		3
UBXN1	x		x	x		3
VIME	x		x	x		3
WDR60	x		x	x		3
XRCC5	x		x	x		3
YBOX1	x		x	x		3
						0
						0
						0
						0
						0
						0
						0
						0
						0
						0
						0
						0
						0
						0
						0
						0
						0
						0
						0
						0
						0
						0
						0
						0
						0
						0
						0
						0
						0
						0
						0
						0
						0
						0
						0
						0
						0
						0
						0
						0
						0
						0
						0
						0
						0
						0
						0
						0
						0
						0
						0
						0
						0
						0
						0
						0
						0
						0
						0
						0
						0
						0
						0
						0
						0
						0
						0
						0
						0
						0
						0
						0
						0
						0
						0
						0
						0
						0
						0
						0
						0
						0
						0
						0
						0
						0
						0
						0
						0
						0
						0
						0
						0
						0
						0
						0
						0
						0
						0
						0
						0
						0
						0
						0
						0
						0
						0
						0
						0
						0
						0
						0
						0
						0
						0
						0
						0
						0
						0
						0
						0
						0
						0
						0
						0
						0
						0
						0
						0
						0
						0
						0
						0
						0
						0
						0
						0
						0
						0
						0
						0
						0
						0
						0
						0
						0
						0
						0
						0
						0
						0
						0
						0
						0
						0
						0
						0
						0
						0
						0
						0
						0
						0
						0
						0
						0
						0
						0
						0
						0
						0
						0
						0
						0
						0
						0
						0
						0
						0
						0
						0
						0
						0
						0
						0
						0
						0
						0
						0
						0
						0
						0
						0
						0
						0
						0
						0
						0
						0
						0
						0
						0
						0
						0
						0
						0
						0
						0
						0
						0
						0
						0
						0
						0
						0
						0
						0
						0
						0
						0
						0
						0
						0
						0
						0
						0
						0
						0
						0
						0
						0
						0
						0
						0
						0
						0
						0
						0
						0
						0
						0
						0
						0
						0
						0
						0
						0
						0
						0
						0
						0
						0
						0
						0
						0
						0
						0
						0
						0
						0
						0
						0
						0
						0
						0
						0
						0
						0
						0
						0
						0
						0
						0
						0
						0
						0
						0
						0
						0
						0
						0
						0
						0
						0
						0
						0
						0
						0
						0
						0
						0
						0
						0
						0
						0
						0
						0
						0
						0
						0
						0
						0
						0
						0
						0
						0
						0
						0
						0
						0
						0
						0
						0
						0
						0
						0
						0
						0
						0
						0
						0
						0
						0
						0
						0
						0
						0
						0
						0
						0
						0
						0
						0
						0
						0
						0
						0
						0
						0
						0
						0
						0
						0
						0
						0
						0
						0
						0
						0
						0
						0
						0
						0
						0
						0
						0
						0
						0
						0
						0
						0
						0
						0
						0
						0
						0
						0
						0
						0
						0
						0
						0
						0
						0
						0
						0
						0
						0
						0
						0
						0
						0
						0
						0
						0
						0
						0
						0
						0
						0
						0
						0
						0
						0
						0
						0
						0
						0
						0
						0
						0
						0
						0
						0
						0
						0
						0
						0
						0
						0
						0
						0
						0
						0
						0
						0
						0
						0
						0
						0
						0
						0
						0
						0
						0
						0
						0
						0
						0
						0
						0
						0
						0
						0
						0
						0
						0
						0
						0
						0
						0
						0
						0
						0
						0
						0
						0
						0
						0
						0
						0
						0
						0
						0
						0
						0
						0
						0
						0
						0
						0
						0
						0

## Sheet: PB1
PB1-Inter-Gene	HPI_Host_Protein	Heaton	Wang	Watanabe	Gracia 2018	No of papers
PP6R3	X	X	X	X		4
4F2	X	X	X			3
ASPH	X	X	X			3
CALU	X	X	X			3
MVP	X	X	X			3
PSD11	X	X		X		3
AKAP8	X		X	X		3
BAG3	X		X	X		3
DNJC7	X		X	x		3
IPO5	X		X	X		3
MA7D1	X		X	X		3
MLF2	X		X	X		3
NOC4L	X		X	X		3
SAMH1	X		X	x		3
UBR5	X		X	X		3
DDX5	X			X	X	3
EF1A1	X			X	X	3
EF1D	X			X	X	3
FXR2	X			X	X	3
RL11	X			X	X	3

## Sheet: PB2
PB2-Inter-Gene	HPI_Host_Protein	Heaton	Wang	Watanabe	Gracia 2018	No of papers
CPSM	X	X	X			3
ADT3	X	X		x		3
DJB11	X	X		x		3
DNJA3	X	X		x		3
ECHB	X	X		x		3
HKDC1	X	X		x		3
HS105	X	X		X		3
MEP50	X	X		X		3
PSD11	X	X		X		3
PSD12	X	X		X		3
PSD13	X	X		X		3
PSMD6	X	X		X		3
MVP	X	X			X	3
AKA11	X		X	x		3
AKAP8	X		X	x		3
AKAP9	X		X	x		3
ANGE1	X		X	x		3
BAG3	X		X	x		3
CAB45	X		X	X		3
CALU	X		X	x		3
DNJB6	X		X	x		3
DNJC7	X		X	x		3
EIF3D	X		X	X		3
GASP2	X		X	x		3
HNRL2	X		X	x		3
KAP0	X		X	X		3
KAPCA	X		X	X		3
MLF2	X		X	X		3
OGT1	X		X	X		3
PCBP1	X		X	X		3
PP6R3	X		X	X		3
RBMX	X		X	X		3
RCN1	X		X	X		3
SMC4	X		X	x		3
SRSF3	X		X	x		3
TCF25	X		X	x		3
UBR5	X		X	X		3
HOOK1	X		X		X	3
RPB2	X		X		X	3
TXTP	X		X		X	3
UBP11	X		X		X	3
CRYAB	X			x	X	3
EF1D	X			x	X	3
IMA5	X			X	X	3
TXNIP	X			X	X	3

## Sheet: M1
M1-Inter-Gene	HPI_Host_Protein	Watanabe	Gracia 2018	No of papers
EZRI	X	X	x	2
HSP7C	X	X	x	2
STAU1	X	X	x	2

## Sheet: M2
M2-Inter-Gene	HPI_Host_Protein	Heaton	Wang	Watanabe	No of papers
4F2	X	X	X	X	4
AFG32	X	X	X	x	4
ECHB	X	X	X	X	4
SPTC1	X	X	X	X	4
TMX3	X	X	X	X	4
FAF2	X	X	X		3
QSOX2	X	X	X		3
S27A4	X	X	X		3
SE1L1	X	X	X		3
TFB2M	X	X	X		3
ABCF2	X	X		x	3
ACSL3	X	X		x	3
AHNK	X	X		x	3
ANXA2	X	X		x	3
COPA	X	X		x	3
COPB2	X	X		x	3
COPG1	X	X		x	3
DDB1	X	X		x	3
EF1G	X	X		x	3
HKDC1	X	X		X	3
HSP74	X	X		X	3
K2C7	X	X		X	3
MCM7	X	X		x	3
PCAT1	X	X		x	3
PFKAP	X	X		X	3
PP6R3	X	X		X	3
PSD11	X	X		X	3
PSD12	X	X		X	3
PSD13	X	X		X	3
PSDE	X	X		X	3
PSMD6	X	X		X	3
RAB5C	X	X		X	3
RHOG	X	X		X	3
RPN1	X	X		X	3
S10AA	X	X		X	3
SQOR	X	X		X	3
TCPE	X	X		x	3
THEM6	X	X		x	3
TIM50	X	X		X	3
2AAB	X		X	X	3
ABCD3	X		X	x	3
AL3A2	X		X	x	3
ARMC6	X		X	x	3
ATX10	X		X	x	3
BZW1	X		X	x	3
CDIPT	X		X	x	3
DCNL5	X		X	x	3
DDX20	X		X	x	3
DHCR7	X		X	x	3
ECM29	X		X	X	3
EI2BA	X		X	x	3
EI2BB	X		X	x	3
EI2BD	X		X	x	3
EI2BE	X		X	x	3
EI2BG	X		X	x	3
ESYT2	X		X	x	3
GANAB	X		X	x	3
GBF1	X		X	x	3
HACD3	X		X	X	3
HEAT3	X		X	X	3
HM13	X		X	X	3
HPBP1	X		X	X	3
IPO5	X		X	X	3
ITM2B	X		X	X	3
NU107	X		X	x	3
NU205	X		X	x	3
PCBP1	X		X	X	3
PGRC1	X		X	X	3
PLD3	X		X	X	3
QPCTL	X		X	X	3
RFC3	X		X	X	3
RNBP6	X		X	X	3
SAAL1	X		X	X	3
SCAM3	X		X	X	3
SMC4	X		X	X	3
SPTC2	X		X	X	3
SQSTM	X		X	X	3
SRPRB	X		X	X	3
SSRA	X		X	X	3
SYRM	X		X	X	3
TBC15	X		X	X	3
TECR	X		X	X	3
TFR1	X		X	X	3
THADA	X		X	X	3
TMCO1	X		X	X	3
TPPC3	X		X	X	3
TPPC9	X		X	X	3
VATH	X		X	x	3
ZW10	X		X	X	3

## Sheet: NEP
NEP-Inter-Gene	HPI_Host_Protein	Heaton	Watanabe	Dechassey	Gracia 2018	No of papers
MEP50	X	X	X			3
AIMP2	X			X	X	3
AP2B1	X			X	X	3
ARNT	X			X	X	3
BHLH9	X			X	X	3
BSPRY	X			X	X	3
CARD9	X			X	X	3
CCHCR	X			X	X	3
CENPH	X			X	X	3
AK1C3_HUMAN	X					1
AKAP8_HUMAN	X					1
CHCH5	X			X	X	3
COG6	X			X	X	3
AP2A1_HUMAN	X					1
AP2A2_HUMAN	X					1
COG8	X			X	X	3
CYH4	X			X	X	3
ATD3A_HUMAN	X					1
ATG5_HUMAN	X					1
ATP6V1G1_HUMAN				X		1
DCTN2	X			X	X	3
DYL1	X			X	X	3
B4DGU4_HUMAN	X					1
B4DLC0_HUMAN	X					1
B4DUR8_HUMAN	X					1
DYL2	X			X	X	3
B4E3S0_HUMAN	X					1
BAG2_HUMAN	X					1
BANP_HUMAN	X					1
BHE40_HUMAN	X					1
ENOA	X			X	X	3
GLYR1	X			X	X	3
BOP1_HUMAN	X					1
GMEB1	X			X	X	3
C9J384_HUMAN	X					1
CA094_HUMAN	X					1
CACO1_HUMAN	X					1
CALM1_HUMAN	X					1
CALM2_HUMAN			X			1
GPS2	X			X	X	3
IGHG1	X			X	X	3
CC172_HUMAN	X					1
KCTD6	X			X	X	3
CCD33_HUMAN	X					1
LAMB1	X			X	X	3
CD123_HUMAN	X					1
CE170_HUMAN	X					1
CELF1_HUMAN	X					1
LAMC3	X			X	X	3
CEP110_HUMAN				X		1
CEP70_HUMAN	X					1
MBIP1	X			X	X	3
CKLF5_HUMAN	X					1
NIN	X			X	X	3
NU214	X			X	X	3
PIAS3	X			X	X	3
CPSF1_HUMAN	X					1
CPSF2_HUMAN	X					1
CPT1A_HUMAN	X					1
CREB3_HUMAN	X					1
CRYAB_HUMAN	X					1
CSTF1_HUMAN	X					1
CSTF2_HUMAN	X					1
CSTF3_HUMAN	X					1
CTND1_HUMAN	X					1
POMP	X			X	X	3
SDHB	X			X	X	3
DDX18_HUMAN	X					1
DHB12_HUMAN	X					1
DHB4_HUMAN	X					1
SKP1	X			X	X	3
DKC1_HUMAN	X					1
DOCK8_HUMAN	X					1
DP13B_HUMAN	X					1
SNPC4	X			X	X	3
DPYL2_HUMAN	X					1
DSRAD_HUMAN	X					1
DVL2_HUMAN	X					1
DVL3_HUMAN	X					1
SNX4	X			X	X	3
TFCP2	X			X	X	3
TNNI3	X			X	X	3
VAC14	X			X	X	3
E9PKG1_HUMAN	X					1
E9PKV2_HUMAN	X					1
E9PLL6_HUMAN	X					1
E9PMI6_HUMAN	X					1
ZBT17	X			X	X	3
EEA1_HUMAN	X					1
EFGM_HUMAN	X					1
EIF4B_HUMAN			X			1
ZMYM2	X			X	X	3
ERBB2IP_HUMAN				X		1
ZWINT	X			X	X	3
ZYX	X			X	X	3
F5H5U2_HUMAN	X					1
FAS_HUMAN	X					1
FKB15_HUMAN	X					1
FLNB_HUMAN	X					1
FUBP1_HUMAN	X					1
FUS_HUMAN	X					1
FXR2_HUMAN	X					1
G3V3B0_HUMAN	X					1
G5E9W3_HUMAN	X					1
G5E9W7_HUMAN	X					1
GCC1_HUMAN	X					1
GO45_HUMAN	X					1
H31_HUMAN	X					1
H32_HUMAN	X					1
HAUS3_HUMAN	X					1
HAUS5_HUMAN	X					1
HAUS6_HUMAN	X					1
HIVEP1_HUMAN				X		1
HNRL1_HUMAN	X					1
HNRL2_HUMAN	X					1
HOOK1_HUMAN	X					1
HTF4_HUMAN	X					1
IF2B2_HUMAN	X					1
IF4B_HUMAN	X					1
IMA5_HUMAN	X					1
IMB1_HUMAN	X					1
K7EK07_HUMAN	X					1
KCNRG_HUMAN	X					1
LC7L3_HUMAN	X					1
LNX2_HUMAN	X					1
LPPRC_HUMAN	X					1
MAGA6_HUMAN	X					1
MAGAB_HUMAN	X					1
MATR3_HUMAN	X					1
MIPO1_HUMAN	X					1
MK09_HUMAN	X					1
NCOA5_HUMAN	X					1
NUP98_HUMAN				X		1
P121A_HUMAN	X					1
PDIA1_HUMAN	X					1
PEX14_HUMAN	X					1
PEX5_HUMAN	X					1
PININ_HUMAN	X					1
PNMA1_HUMAN	X					1
POLR3F_HUMAN				X		1
POM121_HUMAN				X		1
PP1B_HUMAN	X					1
PREPL_HUMAN				X		1
PRP16_HUMAN	X					1
PRS6B_HUMAN	X					1
PSPC1_HUMAN	X					1
PTCD3_HUMAN	X					1
Q5TEC6_HUMAN	X					1
RABX5_HUMAN	X					1
RB11B_HUMAN	X					1
RBM10_HUMAN	X					1
RBM14_HUMAN	X					1
RBM15_HUMAN	X					1
RBM25_HUMAN	X					1
RBPMS_HUMAN	X					1
REN3A_HUMAN	X					1
RM10_HUMAN	X					1
RM15_HUMAN	X					1
RM19_HUMAN	X					1
RM41_HUMAN	X					1
RM44_HUMAN	X					1
RM47_HUMAN	X					1
RM53_HUMAN	X					1
ROA1_HUMAN	X					1
RPB3_HUMAN	X					1
RPN2_HUMAN	X					1
RPSA_HUMAN				X		1
RS13_HUMAN	X					1
RS15A_HUMAN	X					1
RS19_HUMAN	X					1
RS30_HUMAN	X					1
RS9_HUMAN	X					1
RT05_HUMAN	X					1
RT07_HUMAN	X					1
RT09_HUMAN	X					1
RT10_HUMAN	X					1
RT11_HUMAN	X					1
RT15_HUMAN	X					1
RT18C_HUMAN	X					1
RT26_HUMAN	X					1
RT29_HUMAN	X					1
RT31_HUMAN	X					1
RT34_HUMAN	X					1
RU2A_HUMAN	X					1
RU2B_HUMAN	X					1
SART3_HUMAN	X					1
SF01_HUMAN	X					1
SMRC1_HUMAN	X					1
SMRC2_HUMAN	X					1
SNRPA_HUMAN	X					1
SPT5H_HUMAN	X					1
SPTN1_HUMAN	X					1
SQOR_HUMAN	X					1
SQRD_HUMAN	X					1
SQSTM_HUMAN		X				1
SRRM2_HUMAN	X					1
SRS10_HUMAN	X					1
SSRP1_HUMAN	X					1
STRBP_HUMAN	X					1
SUGP2_HUMAN	X					1
TACC1_HUMAN	X					1
TPR_HUMAN	X					1
TRA2A_HUMAN	X					1
TRAF1_HUMAN	X					1
TRAF2_HUMAN	X					1
TYSY_HUMAN	X					1
U2AF2_HUMAN	X					1
UPF3A_HUMAN			X			1
USBP1_HUMAN	X					1
UVRAG_HUMAN	X					1
XPO1_HUMAN				X		1
ZCCHV_HUMAN	X					1
ZCHC8_HUMAN	X					1
ZFR_HUMAN	X					1
ZO1_HUMAN	X					1

## Sheet: NS1
Genes	Gene NameN:NBB:M	Raman SNT and Zhou Y. 2016	De chassey B, Aublin-Gex Anne, et al. 2013	Kuo RL, Li ZH, et al. 2016	Kuo RL, Chen CJ, et al. 2018	Wang L, Fu B, et al. 2017	Rahim MN, Klewes L, et al. 2018	Tawaratsumida K, Phan V, et al. 2014	Wang Y, Zhou J, e tal. 2012	de Chassey B, Meyniel-Schicklin L, et al. 2013	Shapira SD, Gat-Viks I,, et al. 2009	Heaton et al	Watanabe et al	Gracia 2018	HPIDB	Count no. of papers	Gene Name
1433B_HUMAN	tyrosine 3-monooxygenase/tryptophan 5-monooxygenase activation protein beta(YWHAB)													X	X	2	tyrosine 3-monooxygenase/tryptophan 5-monooxygenase activation protein beta(YWHAB)
1433E_HUMAN	tyrosine 3-monooxygenase/tryptophan 5-monooxygenase activation protein epsilon(YWHAE)													X	X	2	tyrosine 3-monooxygenase/tryptophan 5-monooxygenase activation protein epsilon(YWHAE)
1433F_HUMAN	tyrosine 3-monooxygenase/tryptophan 5-monooxygenase activation protein eta(YWHAH)			X												1	tyrosine 3-monooxygenase/tryptophan 5-monooxygenase activation protein eta(YWHAH)
1433G_HUMAN	tyrosine 3-monooxygenase/tryptophan 5-monooxygenase activation protein gamma(YWHAG)			X										X	X	3	tyrosine 3-monooxygenase/tryptophan 5-monooxygenase activation protein gamma(YWHAG)
1433T_HUMAN	tyrosine 3-monooxygenase/tryptophan 5-monooxygenase activation protein theta(YWHAQ)													X	X	2	tyrosine 3-monooxygenase/tryptophan 5-monooxygenase activation protein theta(YWHAQ)
1433Z_HUMAN	tyrosine 3-monooxygenase/tryptophan 5-monooxygenase activation protein zeta(YWHAZ)											X		X	X	3	tyrosine 3-monooxygenase/tryptophan 5-monooxygenase activation protein zeta(YWHAZ)
1B07_HUMAN	major histocompatibility complex, class I, B(HLA-B)														X	1	major histocompatibility complex, class I, B(HLA-B)
433B_HUMAN	#N/A			X												1	#N/A
4F2_HUMAN	solute carrier family 3 member 2(SLC3A2)							X				X			X	3	solute carrier family 3 member 2(SLC3A2)
A6ND22_HUMAN	mitochondrial ribosomal protein S16(MRPS16)											X			X	2	mitochondrial ribosomal protein S16(MRPS16)
A8MW61_HUMAN	#N/A							X								1	#N/A
A8MXP9_HUMAN	matrin 3(MATR3)							X								1	matrin 3(MATR3)
AAR2_HUMAN	AAR2 splicing factor homolog(AAR2)														X	1	AAR2 splicing factor homolog(AAR2)
ABCF2_HUMAN	ATP binding cassette subfamily F member 2(ABCF2)											X			X	2
ACOD_HUMAN	stearoyl-CoA desaturase(SCD)											X			X	2	stearoyl-CoA desaturase(SCD)
ACSL3_HUMAN	acyl-CoA synthetase long-chain family member 3(ACSL3)											X			X	2	acyl-CoA synthetase long-chain family member 3(ACSL3)
ACTA_HUMAN	actin, alpha 2, smooth muscle, aorta(ACTA2)												X	X	X	3	actin, alpha 2, smooth muscle, aorta(ACTA2)
ACTBL_HUMAN	actin, beta like 2(ACTBL2)													X	X	2	actin, beta like 2(ACTBL2)
ACTC_HUMAN	actin, alpha, cardiac muscle 1(ACTC1)				X											1	actin, alpha, cardiac muscle 1(ACTC1)
ACTG_HUMAN	actin gamma 1(ACTG1)												X		X	2	actin gamma 1(ACTG1)
ACTH_HUMAN	actin, gamma 2, smooth muscle, enteric(ACTG2)													X	X	2	actin, gamma 2, smooth muscle, enteric(ACTG2)
ACTN2_HUMAN	actinin alpha 2(ACTN2)														X	1	actinin alpha 2(ACTN2)
ACTN4_HUMAN	actinin alpha 4(ACTN4)											X			X	2	actinin alpha 4(ACTN4)
ACTS_HUMAN	actin, alpha 1, skeletal muscle(ACTA1)														X	1	actin, alpha 1, skeletal muscle(ACTA1)
ADIP_HUMAN	SSX family member 2 interacting protein(SSX2IP)													X	X	2	SSX family member 2 interacting protein(SSX2IP)
ADT1_HUMAN	solute carrier family 25 member 4(SLC25A4)											X		X	X	3	solute carrier family 25 member 4(SLC25A4)
ADT2_HUMAN	solute carrier family 25 member 5(SLC25A5)							X						X	X	3	solute carrier family 25 member 5(SLC25A5)
ADT3_HUMAN	solute carrier family 25 member 6(SLC25A6)											X		X	X	3	solute carrier family 25 member 6(SLC25A6)
ADT4_HUMAN	solute carrier family 25 member 31(SLC25A31)													X	X	2	solute carrier family 25 member 31(SLC25A31)
AF1Q_HUMAN	myeloid/lymphoid or mixed-lineage leukemia; translocated to, 11(MLLT11)											X			X	2	myeloid/lymphoid or mixed-lineage leukemia; translocated to, 11(MLLT11)
AFG32_HUMAN	AFG3 like matrix AAA peptidase subunit 2(AFG3L2)														X	1	AFG3 like matrix AAA peptidase subunit 2(AFG3L2)
AGK_HUMAN	acylglycerol kinase(AGK)														X	1	acylglycerol kinase(AGK)
AGO1_HUMAN	argonaute 1, RISC catalytic component(AGO1)														X	1	argonaute 1, RISC catalytic component(AGO1)
AHNK_HUMAN	AHNAK nucleoprotein(AHNAK)											X			X	2	AHNAK nucleoprotein(AHNAK)
AIFM1_HUMAN	apoptosis inducing factor, mitochondria associated 1(AIFM1)							X								1	apoptosis inducing factor, mitochondria associated 1(AIFM1)
AK1BA_HUMAN	aldo-keto reductase family 1 member B10(AKR1B10)											X			X	2	aldo-keto reductase family 1 member B10(AKR1B10)
AKA11_HUMAN	A-kinase anchoring protein 11(AKAP11)														X	1	A-kinase anchoring protein 11(AKAP11)
AKAP8_HUMAN	A-kinase anchoring protein 8(AKAP8)														X	1	A-kinase anchoring protein 8(AKAP8)
AKP8L_HUMAN	A-kinase anchoring protein 8 like(AKAP8L)							X				X			X	3	A-kinase anchoring protein 8 like(AKAP8L)
AL1B1_HUMAN	aldehyde dehydrogenase 1 family member B1(ALDH1B1)											X			X	2	aldehyde dehydrogenase 1 family member B1(ALDH1B1)
AL3A2_HUMAN	aldehyde dehydrogenase 3 family member A2(ALDH3A2)														X	1	aldehyde dehydrogenase 3 family member A2(ALDH3A2)
ALDOA_HUMAN	aldolase, fructose-bisphosphate A(ALDOA)													X	X	2	aldolase, fructose-bisphosphate A(ALDOA)
ALDR_HUMAN	aldo-keto reductase family 1 member B(AKR1B1)											X			X	2	aldo-keto reductase family 1 member B(AKR1B1)
ALMS1_HUMAN	ALMS1, centrosome and basal body associated protein(ALMS1)														X	1	ALMS1, centrosome and basal body associated protein(ALMS1)
AMOT_HUMAN	angiomotin(AMOT)							X								1	angiomotin(AMOT)
ANGE2_HUMAN	angel homolog 2(ANGEL2)														X	1	angel homolog 2(ANGEL2)
ANKH1_HUMAN	ANKHD1-EIF4EBP3 readthrough(ANKHD1-EIF4EBP3)														X	1	ANKHD1-EIF4EBP3 readthrough(ANKHD1-EIF4EBP3)
ANM5_HUMAN	protein arginine methyltransferase 5(PRMT5)											X			X	2	protein arginine methyltransferase 5(PRMT5)
ANXA2_HUMAN	annexin A2(ANXA2)			X									X		X	3	annexin A2(ANXA2)
AP2A_HUMAN	transcription factor AP-2 alpha(TFAP2A)										X					1	transcription factor AP-2 alpha(TFAP2A)
AP2A1_HUMAN	adaptor related protein complex 2 alpha 1 subunit(AP2A1)											X			X	2	adaptor related protein complex 2 alpha 1 subunit(AP2A1)
AP2C_HUMAN	transcription factor AP-2 gamma(TFAP2C)										X					1	transcription factor AP-2 gamma(TFAP2C)
APOL2_HUMAN	apolipoprotein L2(APOL2)											X			X	2	apolipoprotein L2(APOL2)
APR_HUMAN	phorbol-12-myristate-13-acetate-induced protein 1(PMAIP1)									X						1	phorbol-12-myristate-13-acetate-induced protein 1(PMAIP1)
AQR_HUMAN	aquarius intron-binding spliceosomal factor(AQR)							X								1	aquarius intron-binding spliceosomal factor(AQR)
ARAF_HUMAN	A-Raf proto-oncogene, serine/threonine kinase(ARAF)														X	1	A-Raf proto-oncogene, serine/threonine kinase(ARAF)
ARF3_HUMAN	ADP ribosylation factor 3(ARF3)											X			X	2	ADP ribosylation factor 3(ARF3)
ARHG2_HUMAN	Rho/Rac guanine nucleotide exchange factor 2(ARHGEF2)	X														1	Rho/Rac guanine nucleotide exchange factor 2(ARHGEF2)
ARMC6_HUMAN	armadillo repeat containing 6(ARMC6)														X	1	armadillo repeat containing 6(ARMC6)
ASPH_HUMAN	aspartate beta-hydroxylase(ASPH)											X			X	2	aspartate beta-hydroxylase(ASPH)
AT1A1_HUMAN	ATPase Na+/K+ transporting subunit alpha 1(ATP1A1)							X								1	ATPase Na+/K+ transporting subunit alpha 1(ATP1A1)
AT2A2_HUMAN	ATPase sarcoplasmic/endoplasmic reticulum Ca2+ transporting 2(ATP2A2)											X			X	2	ATPase sarcoplasmic/endoplasmic reticulum Ca2+ transporting 2(ATP2A2)
ATD3A_HUMAN	ATPase family, AAA domain containing 3A(ATAD3A)											X			X	2	ATPase family, AAA domain containing 3A(ATAD3A)
ATF2_HUMAN	activating transcription factor 2(ATF2)										X					1	activating transcription factor 2(ATF2)
ATG5_HUMAN	autophagy related 5(ATG5)														X	1	autophagy related 5(ATG5)
ATM_HUMAN	ATM serine/threonine kinase(ATM)									X						1	ATM serine/threonine kinase(ATM)
ATPB_HUMAN	ATP synthase, H+ transporting, mitochondrial F1 complex, beta polypeptide(ATP5B)													X	X	2	ATP synthase, H+ transporting, mitochondrial F1 complex, beta polypeptide(ATP5B)
ATPG_HUMAN	ATP synthase, H+ transporting, mitochondrial F1 complex, gamma polypeptide 1(ATP5C1)	X														1	ATP synthase, H+ transporting, mitochondrial F1 complex, gamma polypeptide 1(ATP5C1)
ATPK_HUMAN	ATP synthase, H+ transporting, mitochondrial Fo complex subunit F2(ATP5J2)														X	1	ATP synthase, H+ transporting, mitochondrial Fo complex subunit F2(ATP5J2)
ATX10_HUMAN	ataxin 10(ATXN10)														X	1	ataxin 10(ATXN10)
ATX2L_HUMAN	ataxin 2 like(ATXN2L)	X												X	X	3	ataxin 2 like(ATXN2L)
AUP1_HUMAN	ancient ubiquitous protein 1(AUP1)			X											X	2	ancient ubiquitous protein 1(AUP1)
AVEN_HUMAN	apoptosis and caspase activation inhibitor(AVEN)									X						1	apoptosis and caspase activation inhibitor(AVEN)
AXIN2_HUMAN	axin 2(AXIN2)									X				X	X	3	axin 2(AXIN2)
B0QYN7_HUMAN	ubiquitin conjugating enzyme E2 I(UBE2I)														X	1	ubiquitin conjugating enzyme E2 I(UBE2I)
B1AM49_HUMAN	#N/A							X								1	#N/A
B2CL1_HUMAN	BCL2 like 1(BCL2L1)		X											X	X	3	BCL2 like 1(BCL2L1)
B2L11_HUMAN	BCL2 like 11(BCL2L11)									X				x	X	3	BCL2 like 11(BCL2L11)
B2R4R0_HUMAN	histone cluster 4 H4(HIST4H4)							X								1	histone cluster 4 H4(HIST4H4)
B4DLN1_HUMAN	#N/A											X			X	2	#N/A
B4DLR8_HUMAN	NAD(P)H quinone dehydrogenase 1(NQO1)											X			X	2	NAD(P)H quinone dehydrogenase 1(NQO1)
B4DR61_HUMAN	Sec61 translocon alpha 1 subunit(SEC61A1)							X								1	Sec61 translocon alpha 1 subunit(SEC61A1)
B4DUC8_HUMAN	methylthioadenosine phosphorylase(MTAP)														X	1	methylthioadenosine phosphorylase(MTAP)
B4DUR8_HUMAN	chaperonin containing TCP1 subunit 3(CCT3)											X			X	2	chaperonin containing TCP1 subunit 3(CCT3)
B4E022_HUMAN	#N/A											X			X	2	#N/A
B7Z2F4_HUMAN	#N/A											X			X	2	#N/A
BAD_HUMAN	BCL2 associated agonist of cell death(BAD)									X				X	X	3	BCL2 associated agonist of cell death(BAD)
BAG2_HUMAN	BCL2 associated athanogene 2(BAG2)											X			X	2	BCL2 associated athanogene 2(BAG2)
BAG5_HUMAN	BCL2 associated athanogene 5(BAG5)											X			X	2	BCL2 associated athanogene 5(BAG5)
BAK_HUMAN	BCL2 antagonist/killer 1(BAK1)									X						1	BCL2 antagonist/killer 1(BAK1)
BANP_HUMAN	BTG3 associated nuclear protein(BANP)										X			X	X	3	BTG3 associated nuclear protein(BANP)
BASP1_HUMAN	brain abundant membrane attached signal protein 1(BASP1)													X	X	2	brain abundant membrane attached signal protein 1(BASP1)
BAX_HUMAN	BCL2 associated X, apoptosis regulator(BAX)									X				X	X	3	BCL2 associated X, apoptosis regulator(BAX)
BCL10_HUMAN	B-cell CLL/lymphoma 10(BCL10)										X					1	B-cell CLL/lymphoma 10(BCL10)
BCLF1_HUMAN	BCL2 associated transcription factor 1(BCLAF1)		X											X	X	3	BCL2 associated transcription factor 1(BCLAF1)
BEND3_HUMAN	BEN domain containing 3(BEND3)														X	1	BEN domain containing 3(BEND3)
BHE40_HUMAN	basic helix-loop-helix family member e40(BHLHE40)													X	X	2	basic helix-loop-helix family member e40(BHLHE40)
BHLH9_HUMAN	basic helix-loop-helix domain containing, class B, 9(BHLHB9)		X											X	X	3	basic helix-loop-helix domain containing, class B, 9(BHLHB9)
BID_HUMAN	BH3 interacting domain death agonist(BID)									X				X	X	3	BH3 interacting domain death agonist(BID)
BMS1_HUMAN	BMS1, ribosome biogenesis factor(BMS1)						X									1	BMS1, ribosome biogenesis factor(BMS1)
BOP1_HUMAN	block of proliferation 1(BOP1)						X									1	block of proliferation 1(BOP1)
BORG5_HUMAN	CDC42 effector protein 1(CDC42EP1)														X	1	CDC42 effector protein 1(CDC42EP1)
BRAF_HUMAN	B-Raf proto-oncogene, serine/threonine kinase(BRAF)									X						1	B-Raf proto-oncogene, serine/threonine kinase(BRAF)
BRX1_HUMAN	BRX1, biogenesis of ribosomes(BRIX1)						X									1	BRX1, biogenesis of ribosomes(BRIX1)
BUD31_HUMAN	#N/A				X											1	#N/A
C1QBP_HUMAN	complement C1q binding protein(C1QBP)			X												1	complement C1q binding protein(C1QBP)
C1TM_HUMAN	methylenetetrahydrofolate dehydrogenase (NADP+ dependent) 1-like(MTHFD1L)														X	1	methylenetetrahydrofolate dehydrogenase (NADP+ dependent) 1-like(MTHFD1L)
C9IZE4_HUMAN	#N/A							X								1	#N/A
C9JAW5_HUMAN	#N/A											X			X	2	#N/A
CALL3_HUMAN	calmodulin like 3(CALML3)	X													X	2	calmodulin like 3(CALML3)
CALM1_HUMAN	Calmodulin-1	X													X	2	#N/A
CALM2_HUMAN	#N/A	X														1	#N/A
CALM3_HUMAN	#N/A	X														1	#N/A
CALR_HUMAN	calreticulin(CALR)													X	X	2	calreticulin(CALR)
CALX_HUMAN	calnexin(CANX)											X			X	2	calnexin(CANX)
CAMP3_HUMAN	calmodulin regulated spectrin associated protein family member 3(CAMSAP3)														X	1	calmodulin regulated spectrin associated protein family member 3(CAMSAP3)
CARM1_HUMAN	coactivator associated arginine methyltransferase 1(CARM1)							X							X	2	coactivator associated arginine methyltransferase 1(CARM1)
CAVN1_HUMAN	Caveolae-associated protein 1	X											X		X	3	#N/A
CBX3_HUMAN	chromobox 3(CBX3)												X		X	2	chromobox 3(CBX3)
CBX4_HUMAN	chromobox 4(CBX4)														X	1	chromobox 4(CBX4)
CCAR2_HUMAN	cell cycle and apoptosis regulator 2(CCAR2)											X		X	X	3	cell cycle and apoptosis regulator 2(CCAR2)
CCD33_HUMAN	coiled-coil domain containing 33(CCDC33)													X	X	2	coiled-coil domain containing 33(CCDC33)
CCD47_HUMAN	coiled-coil domain containing 47(CCDC47)	X													X	2	coiled-coil domain containing 47(CCDC47)
CD123_HUMAN	cell division cycle 123(CDC123)											X			X	2	cell division cycle 123(CDC123)
CD2_HUMAN	CD2 molecule(CD2)			X												1	CD2 molecule(CD2)
CD2B2_HUMAN	CD2 cytoplasmic tail binding protein 2(CD2BP2)														X	1	CD2 cytoplasmic tail binding protein 2(CD2BP2)
CDC45_HUMAN	cell division cycle 45(CDC45)														X	1	cell division cycle 45(CDC45)
CDC5L_HUMAN	cell division cycle 5 like(CDC5L)	X						X								2	cell division cycle 5 like(CDC5L)
CDC73_HUMAN	cell division cycle 73(CDC73)														X	1	cell division cycle 73(CDC73)
CDIPT_HUMAN	CDP-diacylglycerol--inositol 3-phosphatidyltransferase(CDIPT)														X	1	CDP-diacylglycerol--inositol 3-phosphatidyltransferase(CDIPT)
CDK16_HUMAN	cyclin dependent kinase 16(CDK16)									X						1	cyclin dependent kinase 16(CDK16)
CE170_HUMAN	centrosomal protein 170(CEP170)														X	1	centrosomal protein 170(CEP170)
CEBPZ_HUMAN	CCAAT/enhancer binding protein zeta(CEBPZ)														X	1	CCAAT/enhancer binding protein zeta(CEBPZ)
CENPC_HUMAN	centromere protein C(CENPC)		X											X	X	3	centromere protein C(CENPC)
CENPV_HUMAN	centromere protein V(CENPV)						X									1	centromere protein V(CENPV)
CETN2_HUMAN	centrin 2(CETN2)				X											1	centrin 2(CETN2)
CH60_HUMAN	heat shock protein family D (Hsp60) member 1(HSPD1)													X	X	2	heat shock protein family D (Hsp60) member 1(HSPD1)
CHD1_HUMAN	chromodomain helicase DNA binding protein 1(CHD1)														X	1	chromodomain helicase DNA binding protein 1(CHD1)
CHD4_HUMAN	chromodomain helicase DNA binding protein 4(CHD4)				X											1	chromodomain helicase DNA binding protein 4(CHD4)
CHTOP_HUMAN	chromatin target of PRMT1(CHTOP)	X											X		X	3	chromatin target of PRMT1(CHTOP)
CKAP4_HUMAN	cytoskeleton associated protein 4(CKAP4)	X														1	cytoskeleton associated protein 4(CKAP4)
CLH1_HUMAN	clathrin heavy chain(CLTC)							X				X			X	3	clathrin heavy chain(CLTC)
CMC1_HUMAN	solute carrier family 25 member 12(SLC25A12)							X								1	solute carrier family 25 member 12(SLC25A12)
CMC2_HUMAN	solute carrier family 25 member 13(SLC25A13)	X						X								2	solute carrier family 25 member 13(SLC25A13)
CNOT1_HUMAN	CCR4-NOT transcription complex subunit 1(CNOT1)							X								1	CCR4-NOT transcription complex subunit 1(CNOT1)
COF1_HUMAN	cofilin 1(CFL1)	X								X				X	X	4	cofilin 1(CFL1)
COPB_HUMAN	coatomer protein complex subunit beta 1(COPB1)							X				X			X	3	coatomer protein complex subunit beta 1(COPB1)
COPG1_HUMAN	coatomer protein complex subunit gamma 1(COPG1)														X	1	coatomer protein complex subunit gamma 1(COPG1)
COPRS_HUMAN	coordinator of PRMT5 and differentiation stimulator(COPRS)					X									X	2	coordinator of PRMT5 and differentiation stimulator(COPRS)
COQ8A_HUMAN	coenzyme Q8A(COQ8A)														X	1	coenzyme Q8A(COQ8A)
COT1_HUMAN	nuclear receptor subfamily 2 group F member 1(NR2F1)										X					1	nuclear receptor subfamily 2 group F member 1(NR2F1)
COX2_HUMAN	cytochrome c oxidase subunit II(COX2)														X	1	cytochrome c oxidase subunit II(COX2)
CPB_HUMAN	#N/A			X												1	#N/A
CPIN1_HUMAN	cytokine induced apoptosis inhibitor 1(CIAPIN1)														X	1	cytokine induced apoptosis inhibitor 1(CIAPIN1)
CPNS1_HUMAN	calpain small subunit 1(CAPNS1)														X	1	calpain small subunit 1(CAPNS1)
CPSF1_HUMAN	cleavage and polyadenylation specific factor 1(CPSF1)											X		X	X	3	cleavage and polyadenylation specific factor 1(CPSF1)
CPSF2_HUMAN	cleavage and polyadenylation specific factor 2(CPSF2)	X			X										X	3	cleavage and polyadenylation specific factor 2(CPSF2)
CPSF3_HUMAN	cleavage and polyadenylation specific factor 3(CPSF3)														X	1	cleavage and polyadenylation specific factor 3(CPSF3)
CPSF4_HUMAN	cleavage and polyadenylation specific factor 4(CPSF4)		X											X	X	3	cleavage and polyadenylation specific factor 4(CPSF4)
CPSF7_HUMAN	#N/A				X											1	#N/A
CPSM_HUMAN	carbamoyl-phosphate synthase 1(CPS1)											X			X	2	carbamoyl-phosphate synthase 1(CPS1)
CPT1A_HUMAN	carnitine palmitoyltransferase 1A(CPT1A)											X			X	2	carnitine palmitoyltransferase 1A(CPT1A)
CPVL_HUMAN	carboxypeptidase, vitellogenic like(CPVL)														X	1	carboxypeptidase, vitellogenic like(CPVL)
CRK_HUMAN	CRK proto-oncogene, adaptor protein(CRK)		X												X	2	CRK proto-oncogene, adaptor protein(CRK)
CRKL_HUMAN	CRK like proto-oncogene, adaptor protein(CRKL)	X													X	2	CRK like proto-oncogene, adaptor protein(CRKL)
CRML_HUMAN	cramped chromatin regulator homolog 1(CRAMP1)												X		X	2	cramped chromatin regulator homolog 1(CRAMP1)
CRNL1_HUMAN	crooked neck pre-mRNA splicing factor 1(CRNKL1)				X			X								2	crooked neck pre-mRNA splicing factor 1(CRNKL1)
CRYAB_HUMAN	crystallin alpha B(CRYAB)	X														1	crystallin alpha B(CRYAB)
CSK21_HUMAN	casein kinase 2 alpha 1(CSNK2A1)			X												1	casein kinase 2 alpha 1(CSNK2A1)
CSTF1_HUMAN	cleavage stimulation factor subunit 1(CSTF1)														X	1	cleavage stimulation factor subunit 1(CSTF1)
CSTF2_HUMAN	cleavage stimulation factor subunit 2(CSTF2)														X	1	cleavage stimulation factor subunit 2(CSTF2)
CSTF3_HUMAN	cleavage stimulation factor subunit 3(CSTF3)														X	1	cleavage stimulation factor subunit 3(CSTF3)
CTND1_HUMAN	catenin delta 1(CTNND1)											X			X	2	catenin delta 1(CTNND1)
CTR9_HUMAN	CTR9 homolog, Paf1/RNA polymerase II complex component(CTR9)														X	1	CTR9 homolog, Paf1/RNA polymerase II complex component(CTR9)
CTRO_HUMAN	citron rho-interacting serine/threonine kinase(CIT)			X		X									X	3	citron rho-interacting serine/threonine kinase(CIT)
D6RJ07_HUMAN	zinc finger protein 346(ZNF346)														X	1	zinc finger protein 346(ZNF346)
DAXX_HUMAN	death domain associated protein(DAXX)										X					1	death domain associated protein(DAXX)
DCAF7_HUMAN	DDB1 and CUL4 associated factor 7(DCAF7)					X									X	2	DDB1 and CUL4 associated factor 7(DCAF7)
DDB1_HUMAN	damage specific DNA binding protein 1(DDB1)											X			X	2	damage specific DNA binding protein 1(DDB1)
DDX1_HUMAN	DEAD-box helicase 1(DDX1)					X									X	2	DEAD-box helicase 1(DDX1)
DDX10_HUMAN	DEAD-box helicase 10(DDX10)						X									1	DEAD-box helicase 10(DDX10)
DDX17_HUMAN	DEAD-box helicase 17(DDX17)	X					X						X	X	X	5	DEAD-box helicase 17(DDX17)
DDX18_HUMAN	DEAD-box helicase 18(DDX18)						X					X			X	3	DEAD-box helicase 18(DDX18)
DDX21_HUMAN	DExD-box helicase 21(DDX21)	X					X	X								3	DExD-box helicase 21(DDX21)
DDX23_HUMAN	DEAD-box helicase 23(DDX23)				X											1	DEAD-box helicase 23(DDX23)
DDX24_HUMAN	DEAD-box helicase 24(DDX24)						X									1	DEAD-box helicase 24(DDX24)
DDX27_HUMAN	DEAD-box helicase 27(DDX27)						X									1	DEAD-box helicase 27(DDX27)
DDX3X_HUMAN	DEAD-box helicase 3, X-linked(DDX3X)						X							X	X	3	DEAD-box helicase 3, X-linked(DDX3X)
DDX3Y_HUMAN	DEAD-box helicase 3, Y-linked(DDX3Y)	X												X	X	3	DEAD-box helicase 3, Y-linked(DDX3Y)
DDX41_HUMAN	DEAD-box helicase 41(DDX41)											X			X	2	DEAD-box helicase 41(DDX41)
DDX47_HUMAN	DEAD-box helicase 47(DDX47)			X												1	DEAD-box helicase 47(DDX47)
DDX5_HUMAN	DEAD-box helicase 5(DDX5)						X									1	DEAD-box helicase 5(DDX5)
DDX54_HUMAN	DEAD-box helicase 54(DDX54)						X									1	DEAD-box helicase 54(DDX54)
DDX56_HUMAN	DEAD-box helicase 56(DDX56)		X				X							X	X	4	DEAD-box helicase 56(DDX56)
DDX58_HUMAN	DExD/H-box helicase 58(DDX58)														X	1	DExD/H-box helicase 58(DDX58)
DHB12_HUMAN	hydroxysteroid 17-beta dehydrogenase 12(HSD17B12)											X			X	2	hydroxysteroid 17-beta dehydrogenase 12(HSD17B12)
DHB4_HUMAN	hydroxysteroid 17-beta dehydrogenase 4(HSD17B4)														X	1	hydroxysteroid 17-beta dehydrogenase 4(HSD17B4)
DHE3_HUMAN	glutamate dehydrogenase 1(GLUD1)											X			X	2	glutamate dehydrogenase 1(GLUD1)
DHX15_HUMAN	DEAH-box helicase 15(DHX15)	X					X							X	X	4	DEAH-box helicase 15(DHX15)
DHX30_HUMAN	DExH-box helicase 30(DHX30)						X	X				X		X	X	5	DExH-box helicase 30(DHX30)
DHX36_HUMAN	DEAH-box helicase 36(DHX36)														X	1	DEAH-box helicase 36(DHX36)
DHX8_HUMAN	ATP-dependent RNA helicase DHX8			X	X											2	#N/A
DHX9_HUMAN	DExH-box helicase 9(DHX9)													X	X	2	DExH-box helicase 9(DHX9)
DIC_HUMAN	solute carrier family 25 member 10(SLC25A10)														X	1	solute carrier family 25 member 10(SLC25A10)
DICER_HUMAN	dicer 1, ribonuclease III(DICER1)											X			X	2	dicer 1, ribonuclease III(DICER1)
DJB11_HUMAN	DnaJ heat shock protein family (Hsp40) member B11(DNAJB11)			X								X			X	3	DnaJ heat shock protein family (Hsp40) member B11(DNAJB11)
DKC1_HUMAN	dyskerin pseudouridine synthase 1(DKC1)						X									1	dyskerin pseudouridine synthase 1(DKC1)
DLG1_HUMAN	discs large MAGUK scaffold protein 1(DLG1)														X	1	discs large MAGUK scaffold protein 1(DLG1)
DLG4_HUMAN	discs large MAGUK scaffold protein 4(DLG4)		X											X	X	3	discs large MAGUK scaffold protein 4(DLG4)
DNJA2_HUMAN	DnaJ heat shock protein family (Hsp40) member A2(DNAJA2)	X														1	DnaJ heat shock protein family (Hsp40) member A2(DNAJA2)
DNJB3_HUMAN	DnaJ heat shock protein family (Hsp40) member B3(DNAJB3)														X	1	DnaJ heat shock protein family (Hsp40) member B3(DNAJB3)
DNJB6_HUMAN	DnaJ heat shock protein family (Hsp40) member B6(DNAJB6)			X											X	2	DnaJ heat shock protein family (Hsp40) member B6(DNAJB6)
DNJC7_HUMAN	DnaJ heat shock protein family (Hsp40) member C7(DNAJC7)														X	1	DnaJ heat shock protein family (Hsp40) member C7(DNAJC7)
DNJC9_HUMAN	DnaJ heat shock protein family (Hsp40) member C9(DNAJC9)	X														1	DnaJ heat shock protein family (Hsp40) member C9(DNAJC9)
DOCK7_HUMAN	dedicator of cytokinesis 7(DOCK7)														X	1	dedicator of cytokinesis 7(DOCK7)
DOCK8_HUMAN	dedicator of cytokinesis 8(DOCK8)													X	X	2	dedicator of cytokinesis 8(DOCK8)
DPM3_HUMAN	dolichyl-phosphate mannosyltransferase subunit 3(DPM3)				X											1	dolichyl-phosphate mannosyltransferase subunit 3(DPM3)
DPY30_HUMAN	dpy-30, histone methyltransferase complex regulatory subunit(DPY30)											X			X	2	dpy-30, histone methyltransferase complex regulatory subunit(DPY30)
DRC7_HUMAN	dynein regulatory complex subunit 7(DRC7)												X		X	2	dynein regulatory complex subunit 7(DRC7)
DSRAD_HUMAN	adenosine deaminase, RNA specific(ADAR)		X				X							X	X	4	adenosine deaminase, RNA specific(ADAR)
DUS1_HUMAN	dual specificity phosphatase 1(DUSP1)										X					1	dual specificity phosphatase 1(DUSP1)
DUS2L_HUMAN	dihydrouridine synthase 2(DUS2)		X											X	X	3	dihydrouridine synthase 2(DUS2)
DVL2_HUMAN	dishevelled segment polarity protein 2(DVL2)													X	X	2	dishevelled segment polarity protein 2(DVL2)
DX39A_HUMAN	DExD-box helicase 39A(DDX39A)											X			X	2	DExD-box helicase 39A(DDX39A)
DX39B_HUMAN	DExD-box helicase 39B(DDX39B)			X												1	DExD-box helicase 39B(DDX39B)
DYHC1_HUMAN	dynein cytoplasmic 1 heavy chain 1(DYNC1H1)	X										X			X	3	dynein cytoplasmic 1 heavy chain 1(DYNC1H1)
DYHC2_HUMAN	dynein cytoplasmic 2 heavy chain 1(DYNC2H1)			X												1	dynein cytoplasmic 2 heavy chain 1(DYNC2H1)
E2AK2_HUMAN	eukaryotic translation initiation factor 2 alpha kinase 2(EIF2AK2)						X				X				X	3	eukaryotic translation initiation factor 2 alpha kinase 2(EIF2AK2)
E41L3_HUMAN	erythrocyte membrane protein band 4.1 like 3(EPB41L3)									X						1	erythrocyte membrane protein band 4.1 like 3(EPB41L3)
E7ENU4_HUMAN	#N/A							X								1	#N/A
E7ETU5_HUMAN	RNA binding motif single stranded interacting protein 1(RBMS1)											X			X	2	RNA binding motif single stranded interacting protein 1(RBMS1)
E9PE17_HUMAN	mitochondrial ribosomal protein S17(MRPS17)											X			X	2	mitochondrial ribosomal protein S17(MRPS17)
E9PFP1_HUMAN	phosphoinositide-3-kinase regulatory subunit 2(PIK3R2)							X								1	phosphoinositide-3-kinase regulatory subunit 2(PIK3R2)
E9PH18_HUMAN	DnaJ heat shock protein family (Hsp40) member B6(DNAJB6)											X			X	2	DnaJ heat shock protein family (Hsp40) member B6(DNAJB6)
E9PHA6_HUMAN	mutS homolog 2(MSH2)											X			X	2	mutS homolog 2(MSH2)
E9PKG1_HUMAN	protein arginine methyltransferase 1(PRMT1)											X			X	2	protein arginine methyltransferase 1(PRMT1)
E9PKV2_HUMAN	mitochondrial ribosomal protein L17(MRPL17)											X			X	2	mitochondrial ribosomal protein L17(MRPL17)
E9PNW8_HUMAN	fatty acyl-CoA reductase 1(FAR1)											X			X	2	fatty acyl-CoA reductase 1(FAR1)
E9PQ57_HUMAN	ribonucleic acid export 1(RAE1)														X	1	ribonucleic acid export 1(RAE1)
EBP2_HUMAN	EBNA1 binding protein 2(EBNA1BP2)						X									1	EBNA1 binding protein 2(EBNA1BP2)
ECHB_HUMAN	hydroxyacyl-CoA dehydrogenase/3-ketoacyl-CoA thiolase/enoyl-CoA hydratase (trifunctional protein), beta subunit(HADHB)														X	1	hydroxyacyl-CoA dehydrogenase/3-ketoacyl-CoA thiolase/enoyl-CoA hydratase (trifunctional protein), beta subunit(HADHB)
ECHD1_HUMAN	ethylmalonyl-CoA decarboxylase 1(ECHDC1)			X												1	ethylmalonyl-CoA decarboxylase 1(ECHDC1)
EDC3_HUMAN	enhancer of mRNA decapping 3(EDC3)									X				X	X	3	enhancer of mRNA decapping 3(EDC3)
EDF1_HUMAN	endothelial differentiation related factor 1(EDF1)									X				X	X	3	endothelial differentiation related factor 1(EDF1)
EF1A1_HUMAN	eukaryotic translation elongation factor 1 alpha 1(EEF1A1)		X											X	X	3	eukaryotic translation elongation factor 1 alpha 1(EEF1A1)
EF1A2_HUMAN	eukaryotic translation elongation factor 1 alpha 2(EEF1A2)													X	X	2	eukaryotic translation elongation factor 1 alpha 2(EEF1A2)
EF1A3_HUMAN	eukaryotic translation elongation factor 1 alpha 1 pseudogene 5(EEF1A1P5)													X	X	2	eukaryotic translation elongation factor 1 alpha 1 pseudogene 5(EEF1A1P5)
EF1B_HUMAN	eukaryotic translation elongation factor 1 beta 2(EEF1B2)												X		X	2	eukaryotic translation elongation factor 1 beta 2(EEF1B2)
EF1D_HUMAN	eukaryotic translation elongation factor 1 delta(EEF1D)												X		X	2	eukaryotic translation elongation factor 1 delta(EEF1D)
EF1G_HUMAN	eukaryotic translation elongation factor 1 gamma(EEF1G)												X		X	2	eukaryotic translation elongation factor 1 gamma(EEF1G)
EF2_HUMAN	eukaryotic translation elongation factor 2(EEF2)													X	X	2	eukaryotic translation elongation factor 2(EEF2)
EFHD1_HUMAN	EF-hand domain family member D1(EFHD1)														X	1	EF-hand domain family member D1(EFHD1)
EFTU_HUMAN	Tu translation elongation factor, mitochondrial(TUFM)	X														1	Tu translation elongation factor, mitochondrial(TUFM)
EGFL6_HUMAN	EGF like domain multiple 6(EGFL6)									X						1	EGF like domain multiple 6(EGFL6)
EGFR_HUMAN	epidermal growth factor receptor(EGFR)									X						1	epidermal growth factor receptor(EGFR)
EI2BD_HUMAN	eukaryotic translation initiation factor 2B subunit delta(EIF2B4)													X	X	2	eukaryotic translation initiation factor 2B subunit delta(EIF2B4)
EIF3B_HUMAN	eukaryotic translation initiation factor 3 subunit B(EIF3B)											X			X	2	eukaryotic translation initiation factor 3 subunit B(EIF3B)
EIF3D_HUMAN	eukaryotic translation initiation factor 3 subunit D(EIF3D)														X	1	eukaryotic translation initiation factor 3 subunit D(EIF3D)
EIF3G_HUMAN	eukaryotic translation initiation factor 3 subunit G(EIF3G)														X	1	eukaryotic translation initiation factor 3 subunit G(EIF3G)
ELAV1_HUMAN	ELAV like RNA binding protein 1(ELAVL1)	X					X						X		X	4	ELAV like RNA binding protein 1(ELAVL1)
ELAV2_HUMAN	#N/A				X									X		2	ELAV-like protein 2
ELK1_HUMAN	ELK1, ETS transcription factor(ELK1)										X					1	ELK1, ETS transcription factor(ELK1)
ELP1_HUMAN	inhibitor of kappa light polypeptide gene enhancer in B-cells, kinase complex-associated protein(IKBKAP)														X	1	inhibitor of kappa light polypeptide gene enhancer in B-cells, kinase complex-associated protein(IKBKAP)
ELYS_HUMAN	AT-hook containing transcription factor 1(AHCTF1)			X												1	AT-hook containing transcription factor 1(AHCTF1)
EM6_HUMAN	#N/A			X												1	#N/A
ENOA_HUMAN	enolase 1(ENO1)		X											X	X	3	enolase 1(ENO1)
ENY2_HUMAN	ENY2, transcription and export complex 2 subunit(ENY2)													X	X	2	ENY2, transcription and export complex 2 subunit(ENY2)
EPN4_HUMAN	clathrin interactor 1(CLINT1)														X	1	clathrin interactor 1(CLINT1)
ERAL1_HUMAN	Era like 12S mitochondrial rRNA chaperone 1(ERAL1)							X								1	Era like 12S mitochondrial rRNA chaperone 1(ERAL1)
ERBIN_HUMAN	erbb2 interacting protein(ERBIN)		X											X	X	3	erbb2 interacting protein(ERBIN)
ERH_HUMAN	enhancer of rudimentary homolog (Drosophila)(ERH)													X	X	2	enhancer of rudimentary homolog (Drosophila)(ERH)
ERLN1_HUMAN	ER lipid raft associated 1(ERLIN1)									X						1	ER lipid raft associated 1(ERLIN1)
ESYT2_HUMAN	extended synaptotagmin 2(ESYT2)														X	1	extended synaptotagmin 2(ESYT2)
ETS1_HUMAN	ETS proto-oncogene 1, transcription factor(ETS1)										X					1	ETS proto-oncogene 1, transcription factor(ETS1)
EXOSX_HUMAN	exosome component 10(EXOSC10)														X	1	exosome component 10(EXOSC10)
F120A_HUMAN	family with sequence similarity 120A(FAM120A)											X	X		X	3	family with sequence similarity 120A(FAM120A)
F261_HUMAN	6-phosphofructo-2-kinase/fructose-2,6-biphosphatase 1(PFKFB1)														X	1	6-phosphofructo-2-kinase/fructose-2,6-biphosphatase 1(PFKFB1)
F262_HUMAN	6-phosphofructo-2-kinase/fructose-2,6-biphosphatase 2(PFKFB2)														X	1	6-phosphofructo-2-kinase/fructose-2,6-biphosphatase 2(PFKFB2)
F5GX82_HUMAN	#N/A							X								1	#N/A
F5H2T0_HUMAN	inhibitor of kappa light polypeptide gene enhancer in B-cells, kinase complex-associated protein(IKBKAP)											X			X	2	inhibitor of kappa light polypeptide gene enhancer in B-cells, kinase complex-associated protein(IKBKAP)
F5H7F6_HUMAN	microsomal glutathione S-transferase 1(MGST1)											X			X	2	microsomal glutathione S-transferase 1(MGST1)
F8VPD4_HUMAN	carbamoyl-phosphate synthetase 2, aspartate transcarbamylase, and dihydroorotase(CAD)											X			X	2	carbamoyl-phosphate synthetase 2, aspartate transcarbamylase, and dihydroorotase(CAD)
F8W881_HUMAN	family with sequence similarity 120C(FAM120C)											X			X	2	family with sequence similarity 120C(FAM120C)
FA98A_HUMAN	family with sequence similarity 98 member A(FAM98A)					X									X	2	family with sequence similarity 98 member A(FAM98A)
FACD2_HUMAN	Fanconi anemia complementation group D2(FANCD2)														X	1	Fanconi anemia complementation group D2(FANCD2)
FACR1_HUMAN	fatty acyl-CoA reductase 1(FAR1)														X	1	fatty acyl-CoA reductase 1(FAR1)
FAF2_HUMAN	Fas associated factor family member 2(FAF2)														X	1	Fas associated factor family member 2(FAF2)
FANCI_HUMAN	Fanconi anemia complementation group I(FANCI)			X				X							X	3	Fanconi anemia complementation group I(FANCI)
FARP1_HUMAN	FERM, ARH/RhoGEF and pleckstrin domain protein 1(FARP1)														X	1	FERM, ARH/RhoGEF and pleckstrin domain protein 1(FARP1)
FARP2_HUMAN	FERM, ARH/RhoGEF and pleckstrin domain protein 2(FARP2)														X	1	FERM, ARH/RhoGEF and pleckstrin domain protein 2(FARP2)
FAT4_HUMAN	FAT atypical cadherin 4(FAT4)														X	1	FAT atypical cadherin 4(FAT4)
FBRL_HUMAN	fibrillarin(FBL)													X	X	2	fibrillarin(FBL)
FIBP_HUMAN	FGF1 intracellular binding protein(FIBP)			X												1	FGF1 intracellular binding protein(FIBP)
FIP1_HUMAN	factor interacting with PAPOLA and CPSF1(FIP1L1)														X	1	factor interacting with PAPOLA and CPSF1(FIP1L1)
FKBP5_HUMAN	FK506 binding protein 5(FKBP5)					X									X	2	FK506 binding protein 5(FKBP5)
FKBP8_HUMAN	FK506 binding protein 8(FKBP8)														X	1	FK506 binding protein 8(FKBP8)
FLII_HUMAN	FLII, actin remodeling protein(FLII)											X			X	2	FLII, actin remodeling protein(FLII)
FLNA_HUMAN	filamin A(FLNA)												X		X	2	filamin A(FLNA)
FLNB_HUMAN	filamin B(FLNB)													X	X	2	filamin B(FLNB)
FLNC_HUMAN	filamin C(FLNC)												X		X	2	filamin C(FLNC)
FMR1_HUMAN	fragile X mental retardation 1(FMR1)										X					1	fragile X mental retardation 1(FMR1)
FSHR_HUMAN	follicle stimulating hormone receptor(FSHR)									X						1	follicle stimulating hormone receptor(FSHR)
FUBP1_HUMAN	far upstream element binding protein 1(FUBP1)											X			X	2	far upstream element binding protein 1(FUBP1)
FUBP3_HUMAN	far upstream element binding protein 3(FUBP3)						X									1	far upstream element binding protein 3(FUBP3)
FUS_HUMAN	FUS RNA binding protein(FUS)						X							X	X	3	FUS RNA binding protein(FUS)
FXR1_HUMAN	FMR1 autosomal homolog 1(FXR1)	X					X								X	3	FMR1 autosomal homolog 1(FXR1)
FXR2_HUMAN	FMR1 autosomal homolog 2(FXR2)	X												X	X	3	FMR1 autosomal homolog 2(FXR2)
FXRD1_HUMAN	FAD dependent oxidoreductase domain containing 1(FOXRED1)														X	1	FAD dependent oxidoreductase domain containing 1(FOXRED1)
G3BP1_HUMAN	G3BP stress granule assembly factor 1(G3BP1)	X														1	G3BP stress granule assembly factor 1(G3BP1)
G3P_HUMAN	glyceraldehyde-3-phosphate dehydrogenase(GAPDH)													X	X	2	glyceraldehyde-3-phosphate dehydrogenase(GAPDH)
G3V3B0_HUMAN	apoptotic chromatin condensation inducer 1(ACIN1)											X			X	2	apoptotic chromatin condensation inducer 1(ACIN1)
G5E9W7_HUMAN	mitochondrial ribosomal protein S22(MRPS22)											X			X	2	mitochondrial ribosomal protein S22(MRPS22)
G6PD_HUMAN	glucose-6-phosphate dehydrogenase(G6PD)											X			X	2	glucose-6-phosphate dehydrogenase(G6PD)
GAK_HUMAN	cyclin G associated kinase(GAK)									X						1	cyclin G associated kinase(GAK)
GALK1_HUMAN	galactokinase 1(GALK1)														X	1	galactokinase 1(GALK1)
GANP_HUMAN	minichromosome maintenance complex component 3 associated protein(MCM3AP)														X	1	minichromosome maintenance complex component 3 associated protein(MCM3AP)
GBB1_HUMAN	G protein subunit beta 1(GNB1)													X	X	2	G protein subunit beta 1(GNB1)
GBB2_HUMAN	G protein subunit beta 2(GNB2)													X	X	2	G protein subunit beta 2(GNB2)
GBB3_HUMAN	G protein subunit beta 3(GNB3)													X	X	2	G protein subunit beta 3(GNB3)
GBB4_HUMAN	G protein subunit beta 4(GNB4)													X	X	2	G protein subunit beta 4(GNB4)
GCN1_HUMAN	GCN1, eIF2 alpha kinase activator homolog(GCN1)							X								1	GCN1, eIF2 alpha kinase activator homolog(GCN1)
GELS_HUMAN	gelsolin(GSN)		X											X		2	gelsolin(GSN)
GGT7_HUMAN	gamma-glutamyltransferase 7(GGT7)														X	1	gamma-glutamyltransferase 7(GGT7)
GHC1_HUMAN	solute carrier family 25 member 22(SLC25A22)											X			X	2	solute carrier family 25 member 22(SLC25A22)
GIPC1_HUMAN	GIPC PDZ domain containing family member 1(GIPC1)		X											X	X	3	GIPC PDZ domain containing family member 1(GIPC1)
GL8D1_HUMAN	glycosyltransferase 8 domain containing 1(GLT8D1)														X	1	glycosyltransferase 8 domain containing 1(GLT8D1)
GLYR1_HUMAN	glyoxylate reductase 1 homolog(GLYR1)													X	X	2	glyoxylate reductase 1 homolog(GLYR1)
GMEB1_HUMAN	glucocorticoid modulatory element binding protein 1(GMEB1)		X											X	X	3	glucocorticoid modulatory element binding protein 1(GMEB1)
GNAS2_HUMAN	GNAS complex locus(GNAS)											X			X	2	GNAS complex locus(GNAS)
GNL3_HUMAN	G protein nucleolar 3(GNL3)						X								X	2	G protein nucleolar 3(GNL3)
GOGA2_HUMAN	golgin A2(GOLGA2)													X	X	2	golgin A2(GOLGA2)
GOGB1_HUMAN	golgin B1(GOLGB1)										X					1	golgin B1(GOLGB1)
GPS2_HUMAN	G protein pathway suppressor 2(GPS2)		X											X	X	3	G protein pathway suppressor 2(GPS2)
GRB2_HUMAN	growth factor receptor bound protein 2(GRB2)														X	1	growth factor receptor bound protein 2(GRB2)
GRPE1_HUMAN	GrpE like 1, mitochondrial(GRPEL1)														X	1	GrpE like 1, mitochondrial(GRPEL1)
GTR12_HUMAN	solute carrier family 2 member 12(SLC2A12)												X		X	2	solute carrier family 2 member 12(SLC2A12)
H0YA96_HUMAN	heterogeneous nuclear ribonucleoprotein D(HNRNPD)											X			X	2	heterogeneous nuclear ribonucleoprotein D(HNRNPD)
H0YJ40_HUMAN	SRA stem-loop interacting RNA binding protein(SLIRP)											X			X	2	SRA stem-loop interacting RNA binding protein(SLIRP)
H10_HUMAN	H1 histone family member 0(H1F0)	X					X									2	H1 histone family member 0(H1F0)
H11_HUMAN	histone cluster 1 H1 family member a(HIST1H1A)					X								X	X	3	histone cluster 1 H1 family member a(HIST1H1A)
H13_HUMAN	histone cluster 1 H1 family member d(HIST1H1D)												X		X	2	histone cluster 1 H1 family member d(HIST1H1D)
H14_HUMAN	histone cluster 1 H1 family member e(HIST1H1E)	X														1	histone cluster 1 H1 family member e(HIST1H1E)
H15_HUMAN	histone cluster 1 H1 family member b(HIST1H1B)	X					X									2	histone cluster 1 H1 family member b(HIST1H1B)
H1T_HUMAN	histone cluster 1 H1 family member t(HIST1H1T)	X												X	X	3	histone cluster 1 H1 family member t(HIST1H1T)
H1X_HUMAN	H1 histone family member X(H1FX)					X	X							X	X	4	H1 histone family member X(H1FX)
H2A1_HUMAN	histone cluster 1 H2A family member i(HIST1H2AI)													X	X	2	histone cluster 1 H2A family member i(HIST1H2AI)
H2A1B_HUMAN	histone cluster 1 H2A family member e(HIST1H2AE)													X	X	2	histone cluster 1 H2A family member e(HIST1H2AE)
H2A1C_HUMAN	histone cluster 1 H2A family member c(HIST1H2AC)						X							X	X	3	histone cluster 1 H2A family member c(HIST1H2AC)
H2A1D_HUMAN	histone cluster 1 H2A family member d(HIST1H2AD)													X	X	2	histone cluster 1 H2A family member d(HIST1H2AD)
H2A1H_HUMAN	histone cluster 1 H2A family member h(HIST1H2AH)													X	X	2	histone cluster 1 H2A family member h(HIST1H2AH)
H2A1J_HUMAN	#N/A													X	X	2	Histone H2A type 1-J
H2A2A_HUMAN	histone cluster 2 H2A family member a4(HIST2H2AA4)													X	X	2	histone cluster 2 H2A family member a4(HIST2H2AA4)
H2A2B_HUMAN	histone cluster 2 H2A family member b(HIST2H2AB)						X									1	histone cluster 2 H2A family member b(HIST2H2AB)
H2A2C_HUMAN	histone cluster 2 H2A family member c(HIST2H2AC)													X	X	2	histone cluster 2 H2A family member c(HIST2H2AC)
H2A3_HUMAN	histone cluster 3 H2A(HIST3H2A)													X	X	2	histone cluster 3 H2A(HIST3H2A)
H2AJ_HUMAN	H2A histone family member J(H2AFJ)						X							X	X	3	H2A histone family member J(H2AFJ)
H2AV_HUMAN	H2A histone family member V(H2AFV)						X									1	H2A histone family member V(H2AFV)
H2AX_HUMAN	H2A histone family member X(H2AFX)	X														1	H2A histone family member X(H2AFX)
H2AY_HUMAN	H2A histone family member Y(H2AFY)						X									1	H2A histone family member Y(H2AFY)
H2B1B_HUMAN	histone cluster 1 H2B family member b(HIST1H2BB)													X	X	2	histone cluster 1 H2B family member b(HIST1H2BB)
H2B1C_HUMAN	histone cluster 1 H2B family member d(HIST1H2BD)													X	X	2	histone cluster 1 H2B family member d(HIST1H2BD)
H2B1D_HUMAN	histone cluster 1 H2B family member d(HIST1H2BD)													X	X	2	histone cluster 1 H2B family member d(HIST1H2BD)
H2B1H_HUMAN	histone cluster 1 H2B family member h(HIST1H2BH)													X	X	2	histone cluster 1 H2B family member h(HIST1H2BH)
H2B1J_HUMAN	histone cluster 1 H2B family member j(HIST1H2BJ)													X	X	2	histone cluster 1 H2B family member j(HIST1H2BJ)
H2B1K_HUMAN	histone cluster 1 H2B family member k(HIST1H2BK)													X	X	2	histone cluster 1 H2B family member k(HIST1H2BK)
H2B1L_HUMAN	histone cluster 1 H2B family member l(HIST1H2BL)													X	X	2	histone cluster 1 H2B family member l(HIST1H2BL)
H2B1M_HUMAN	histone cluster 1 H2B family member m(HIST1H2BM)													X	X	2	histone cluster 1 H2B family member m(HIST1H2BM)
H2B1N_HUMAN	histone cluster 1 H2B family member n(HIST1H2BN)													X	X	2	histone cluster 1 H2B family member n(HIST1H2BN)
H2B1O_HUMAN	histone cluster 1 H2B family member o(HIST1H2BO)													X	X	2	histone cluster 1 H2B family member o(HIST1H2BO)
H2B2E_HUMAN	histone cluster 2 H2B family member e(HIST2H2BE)													X	X	2	histone cluster 2 H2B family member e(HIST2H2BE)
H2B2F_HUMAN	histone cluster 2 H2B family member f(HIST2H2BF)													X	X	2	histone cluster 2 H2B family member f(HIST2H2BF)
H2B3B_HUMAN	histone cluster 3 H2B family member b(HIST3H2BB)													X	X	2	histone cluster 3 H2B family member b(HIST3H2BB)
H2BFS_HUMAN	histone H2B type F-S-like(LOC102724334)													X	X	2	histone H2B type F-S-like(LOC102724334)
H31_HUMAN	histone cluster 1 H3 family member a(HIST1H3A)	X														1	histone cluster 1 H3 family member a(HIST1H3A)
H33_HUMAN	H3 histone family member 3A(H3F3A)	X														1	H3 histone family member 3A(H3F3A)
H4_HUMAN	histone cluster 4 H4(HIST4H4)													X	X	2	histone cluster 4 H4(HIST4H4)
H90B2_HUMAN	heat shock protein 90 alpha family class B member 2, pseudogene(HSP90AB2P)						X									1	heat shock protein 90 alpha family class B member 2, pseudogene(HSP90AB2P)
HACD3_HUMAN	3-hydroxyacyl-CoA dehydratase 3(HACD3)														X	1	3-hydroxyacyl-CoA dehydratase 3(HACD3)
HAUS6_HUMAN	HAUS augmin like complex subunit 6(HAUS6)														X	1	HAUS augmin like complex subunit 6(HAUS6)
HAX1_HUMAN	HCLS1 associated protein X-1(HAX1)														X	1	HCLS1 associated protein X-1(HAX1)
HCD2_HUMAN	hydroxysteroid 17-beta dehydrogenase 10(HSD17B10)													X	X	2	hydroxysteroid 17-beta dehydrogenase 10(HSD17B10)
HD_HUMAN	huntingtin(HTT)			X												1	huntingtin(HTT)
HEAT1_HUMAN	HEAT repeat containing 1(HEATR1)						X									1	HEAT repeat containing 1(HEATR1)
HECD4_HUMAN	HECT domain E3 ubiquitin protein ligase 4(HECTD4)														X	1	HECT domain E3 ubiquitin protein ligase 4(HECTD4)
HELZ_HUMAN	helicase with zinc finger(HELZ)														X	1	helicase with zinc finger(HELZ)
HERC5_HUMAN	HECT and RLD domain containing E3 ubiquitin protein ligase 5(HERC5)														X	1	HECT and RLD domain containing E3 ubiquitin protein ligase 5(HERC5)
HIG1A_HUMAN	HIG1 hypoxia inducible domain family member 1A(HIGD1A)							X								1	HIG1 hypoxia inducible domain family member 1A(HIGD1A)
HKDC1_HUMAN	hexokinase domain containing 1(HKDC1)											X			X	2	hexokinase domain containing 1(HKDC1)
HMBX1_HUMAN	homeobox containing 1(HMBOX1)													X	X	2	homeobox containing 1(HMBOX1)
HMGA1_HUMAN	high mobility group AT-hook 1(HMGA1)										X					1	high mobility group AT-hook 1(HMGA1)
HNRC1_HUMAN	heterogeneous nuclear ribonucleoprotein C-like 1(HNRNPCL1)					X									X	2	heterogeneous nuclear ribonucleoprotein C-like 1(HNRNPCL1)
HNRDL_HUMAN	heterogeneous nuclear ribonucleoprotein D like(HNRNPDL)				X									X	X	3	heterogeneous nuclear ribonucleoprotein D like(HNRNPDL)
HNRH1_HUMAN	heterogeneous nuclear ribonucleoprotein H1 (H)(HNRNPH1)						X							X	X	3	heterogeneous nuclear ribonucleoprotein H1 (H)(HNRNPH1)
HNRH2_HUMAN	heterogeneous nuclear ribonucleoprotein H2 (H')(HNRNPH2)						X							X	X	3	heterogeneous nuclear ribonucleoprotein H2 (H')(HNRNPH2)
HNRH3_HUMAN	heterogeneous nuclear ribonucleoprotein H3(HNRNPH3)				X		X							X	X	4	heterogeneous nuclear ribonucleoprotein H3(HNRNPH3)
HNRL1_HUMAN	heterogeneous nuclear ribonucleoprotein U like 1(HNRNPUL1)	X					X	X						X	X	5	heterogeneous nuclear ribonucleoprotein U like 1(HNRNPUL1)
HNRL2_HUMAN	heterogeneous nuclear ribonucleoprotein U like 2(HNRNPUL2)	X					X					X			X	4	heterogeneous nuclear ribonucleoprotein U like 2(HNRNPUL2)
HNRPC_HUMAN	heterogeneous nuclear ribonucleoprotein C (C1/C2)(HNRNPC)	X			X			X					X	X	X	6	heterogeneous nuclear ribonucleoprotein C (C1/C2)(HNRNPC)
HNRPD_HUMAN	heterogeneous nuclear ribonucleoprotein D(HNRNPD)						X						X	X	X	4	heterogeneous nuclear ribonucleoprotein D(HNRNPD)
HNRPF_HUMAN	heterogeneous nuclear ribonucleoprotein F(HNRNPF)						X	X						X	X	4	heterogeneous nuclear ribonucleoprotein F(HNRNPF)
HNRPK_HUMAN	heterogeneous nuclear ribonucleoprotein K(HNRNPK)												X	X	X	3	heterogeneous nuclear ribonucleoprotein K(HNRNPK)
HNRPL_HUMAN	heterogeneous nuclear ribonucleoprotein L(HNRNPL)				X		X						X	X	X	5	heterogeneous nuclear ribonucleoprotein L(HNRNPL)
HNRPM_HUMAN	heterogeneous nuclear ribonucleoprotein M(HNRNPM)						X	X					X		X	4	heterogeneous nuclear ribonucleoprotein M(HNRNPM)
HNRPQ_HUMAN	synaptotagmin binding cytoplasmic RNA interacting protein(SYNCRIP)	X			X		X					X		X	X	6	synaptotagmin binding cytoplasmic RNA interacting protein(SYNCRIP)
HNRPR_HUMAN	heterogeneous nuclear ribonucleoprotein R(HNRNPR)	X					X					X		X	X	5	heterogeneous nuclear ribonucleoprotein R(HNRNPR)
HNRPU_HUMAN	heterogeneous nuclear ribonucleoprotein U(HNRNPU)												X	X	X	3	heterogeneous nuclear ribonucleoprotein U(HNRNPU)
HORN_HUMAN	hornerin(HRNR)													X	X	2	hornerin(HRNR)
HP1B3_HUMAN	heterochromatin protein 1 binding protein 3(HP1BP3)						X									1	heterochromatin protein 1 binding protein 3(HP1BP3)
HPBP1_HUMAN	HSPA (Hsp70) binding protein 1(HSPBP1)			X												1	HSPA (Hsp70) binding protein 1(HSPBP1)
HPS6_HUMAN	HPS6, biogenesis of lysosomal organelles complex 2 subunit 3(HPS6)														X	1	HPS6, biogenesis of lysosomal organelles complex 2 subunit 3(HPS6)
HS105_HUMAN	heat shock protein family H (Hsp110) member 1(HSPH1)											x			X	2	heat shock protein family H (Hsp110) member 1(HSPH1)
HS71A_HUMAN	heat shock protein family A (Hsp70) member 1A(HSPA1A)	X					X									2	heat shock protein family A (Hsp70) member 1A(HSPA1A)
HS71B_HUMAN	heat shock protein family A (Hsp70) member 1A(HSPA1A)	X					X									2	heat shock protein family A (Hsp70) member 1A(HSPA1A)
HS71L_HUMAN	heat shock protein family A (Hsp70) member 1 like(HSPA1L)													X	X	2	heat shock protein family A (Hsp70) member 1 like(HSPA1L)
HS90A_HUMAN	heat shock protein 90 alpha family class A member 1(HSP90AA1)													X	X	2	heat shock protein 90 alpha family class A member 1(HSP90AA1)
HS90B_HUMAN	heat shock protein 90 alpha family class B member 1(HSP90AB1)													X	X	2	heat shock protein 90 alpha family class B member 1(HSP90AB1)
HSBP1_HUMAN	heat shock factor binding protein 1(HSBP1)											X			X	2	heat shock factor binding protein 1(HSBP1)
HSP72_HUMAN	heat shock protein family A (Hsp70) member 2(HSPA2)						X									1	heat shock protein family A (Hsp70) member 2(HSPA2)
HSP74_HUMAN	heat shock protein family A (Hsp70) member 4(HSPA4)			X												1	heat shock protein family A (Hsp70) member 4(HSPA4)
HSP7C_HUMAN	heat shock protein family A (Hsp70) member 8(HSPA8)												X		X	2	heat shock protein family A (Hsp70) member 8(HSPA8)
HSPB1_HUMAN	heat shock protein family B (small) member 1(HSPB1)	X					X	X								3	heat shock protein family B (small) member 1(HSPB1)
HUWE1_HUMAN	HECT, UBA and WWE domain containing 1, E3 ubiquitin protein ligase(HUWE1)											X			X	2	HECT, UBA and WWE domain containing 1, E3 ubiquitin protein ligase(HUWE1)
HXK1_HUMAN	hexokinase 1(HK1)														X	1	hexokinase 1(HK1)
I10R1_HUMAN	interleukin 10 receptor subunit alpha(IL10RA)									X				X	X	3	interleukin 10 receptor subunit alpha(IL10RA)
ICLN_HUMAN	chloride nucleotide-sensitive channel 1A(CLNS1A)														X	1	chloride nucleotide-sensitive channel 1A(CLNS1A)
IF2B_HUMAN	eukaryotic translation initiation factor 2 subunit beta(EIF2S2)														X	1	eukaryotic translation initiation factor 2 subunit beta(EIF2S2)
IF2B1_HUMAN	insulin like growth factor 2 mRNA binding protein 1(IGF2BP1)						X							X	X	3	insulin like growth factor 2 mRNA binding protein 1(IGF2BP1)
IF2B2_HUMAN	insulin like growth factor 2 mRNA binding protein 2(IGF2BP2)	X		X	X									X	X	5	insulin like growth factor 2 mRNA binding protein 2(IGF2BP2)
IF2B3_HUMAN	insulin like growth factor 2 mRNA binding protein 3(IGF2BP3)						X							X	X	3	insulin like growth factor 2 mRNA binding protein 3(IGF2BP3)
IF4A2_HUMAN	eukaryotic translation initiation factor 4A2(EIF4A2)									X						1	eukaryotic translation initiation factor 4A2(EIF4A2)
IF4A3_HUMAN	eukaryotic translation initiation factor 4A3(EIF4A3)							X					X		X	3	eukaryotic translation initiation factor 4A3(EIF4A3)
IF4B_HUMAN	eukaryotic translation initiation factor 4B(EIF4B)												X		X	2	eukaryotic translation initiation factor 4B(EIF4B)
IF5A1_HUMAN	eukaryotic translation initiation factor 5A(EIF5A)													X	X	2	eukaryotic translation initiation factor 5A(EIF5A)
IF5A2_HUMAN	eukaryotic translation initiation factor 5A2(EIF5A2)													X	X	2	eukaryotic translation initiation factor 5A2(EIF5A2)
IF5AL_HUMAN	eukaryotic translation initiation factor 5A-like 1(EIF5AL1)													X	X	2	eukaryotic translation initiation factor 5A-like 1(EIF5AL1)
IF6_HUMAN	eukaryotic translation initiation factor 6(EIF6)						X									1	eukaryotic translation initiation factor 6(EIF6)
IKKB_HUMAN	inhibitor of kappa light polypeptide gene enhancer in B-cells, kinase beta(IKBKB)									X						1	inhibitor of kappa light polypeptide gene enhancer in B-cells, kinase beta(IKBKB)
IKKE_HUMAN	inhibitor of kappa light polypeptide gene enhancer in B-cells, kinase epsilon(IKBKE)									X						1	inhibitor of kappa light polypeptide gene enhancer in B-cells, kinase epsilon(IKBKE)
ILF2_HUMAN	interleukin enhancer binding factor 2(ILF2)						X							X	X	3	interleukin enhancer binding factor 2(ILF2)
ILF3_HUMAN	interleukin enhancer binding factor 3(ILF3)		X				X					X		X	X	5	interleukin enhancer binding factor 3(ILF3)
ILVBL_HUMAN	ilvB acetolactate synthase like(ILVBL)											X			X	2	ilvB acetolactate synthase like(ILVBL)
IMA4_HUMAN	karyopherin subunit alpha 3(KPNA3)						X							X	X	3	karyopherin subunit alpha 3(KPNA3)
IMDH2_HUMAN	inosine monophosphate dehydrogenase 2(IMPDH2)			X												1	inosine monophosphate dehydrogenase 2(IMPDH2)
INF2_HUMAN	inverted formin, FH2 and WH2 domain containing(INF2)											X			X	2	inverted formin, FH2 and WH2 domain containing(INF2)
INGR1_HUMAN	interferon gamma receptor 1(IFNGR1)									X						1	interferon gamma receptor 1(IFNGR1)
INT11_HUMAN	cleavage and polyadenylation specific factor 3-like(CPSF3L)		X											X	X	3	cleavage and polyadenylation specific factor 3-like(CPSF3L)
IPO5_HUMAN	importin 5(IPO5)														X	1	importin 5(IPO5)
IRAK1_HUMAN	interleukin 1 receptor associated kinase 1(IRAK1)														X	1	interleukin 1 receptor associated kinase 1(IRAK1)
IRF2_HUMAN	interferon regulatory factor 2(IRF2)									X						1	interferon regulatory factor 2(IRF2)
IRF3_HUMAN	interferon regulatory factor 3(IRF3)										X					1	interferon regulatory factor 3(IRF3)
IRS1_HUMAN	insulin receptor substrate 1(IRS1)									X				X	X	3	insulin receptor substrate 1(IRS1)
IRS2_HUMAN	insulin receptor substrate 2(IRS2)									X					X	2	insulin receptor substrate 2(IRS2)
IRS4_HUMAN	insulin receptor substrate 4(IRS4)				X			X						X	X	4	insulin receptor substrate 4(IRS4)
ISG15_HUMAN	ISG15 ubiquitin-like modifier(ISG15)														X	1	ISG15 ubiquitin-like modifier(ISG15)
ISY1_HUMAN	ISY1-RAB43 readthrough(ISY1-RAB43)			X												1	ISY1-RAB43 readthrough(ISY1-RAB43)
J3KNL2_HUMAN	septin 1(SEPT1)														X	1	septin 1(SEPT1)
J3KTA4_HUMAN	DEAD-box helicase 5(DDX5)											X			X	2	DEAD-box helicase 5(DDX5)
JAK1_HUMAN	Janus kinase 1(JAK1)														X	1	Janus kinase 1(JAK1)
JUNB_HUMAN	JunB proto-oncogene, AP-1 transcription factor subunit(JUNB)										X					1	JunB proto-oncogene, AP-1 transcription factor subunit(JUNB)
K0930_HUMAN	KIAA0930(KIAA0930)									X						1	KIAA0930(KIAA0930)
K1143_HUMAN	KIAA1143(KIAA1143)													X	X	2	KIAA1143(KIAA1143)
K2C6C_HUMAN	keratin 6C(KRT6C)						X									1	keratin 6C(KRT6C)
K7EK07_HUMAN	H3 histone family member 3B(H3F3B)											X			X	2	H3 histone family member 3B(H3F3B)
K7EQ03_HUMAN	RNA binding motif protein 42(RBM42)											X			X	2	RNA binding motif protein 42(RBM42)
KAP0_HUMAN	protein kinase cAMP-dependent type I regulatory subunit alpha(PRKAR1A)														X	1	protein kinase cAMP-dependent type I regulatory subunit alpha(PRKAR1A)
KAZRN_HUMAN	kazrin, periplakin interacting protein(KAZN)		X											X	X	3	kazrin, periplakin interacting protein(KAZN)
KCRB_HUMAN	creatine kinase B(CKB)													X	X	2	creatine kinase B(CKB)
KCTD5_HUMAN	potassium channel tetramerization domain containing 5(KCTD5)											X			X	2	potassium channel tetramerization domain containing 5(KCTD5)
KCTD6_HUMAN	potassium channel tetramerization domain containing 6(KCTD6)		X											X	X	3	potassium channel tetramerization domain containing 6(KCTD6)
KEAP1_HUMAN	kelch like ECH associated protein 1(KEAP1)														X	1	kelch like ECH associated protein 1(KEAP1)
KHDR1_HUMAN	KH RNA binding domain containing, signal transduction associated 1(KHDRBS1)				X		X						X	X	X	5	KH RNA binding domain containing, signal transduction associated 1(KHDRBS1)
KHDR3_HUMAN	KH RNA binding domain containing, signal transduction associated 3(KHDRBS3)													X	X	2	KH RNA binding domain containing, signal transduction associated 3(KHDRBS3)
KI67_HUMAN	marker of proliferation Ki-67(MKI67)														X	1	marker of proliferation Ki-67(MKI67)
KIF11_HUMAN	kinesin family member 11(KIF11)												X		X	2	kinesin family member 11(KIF11)
KIF7_HUMAN	kinesin family member 7(KIF7)														X	1	kinesin family member 7(KIF7)
KINH_HUMAN	kinesin family member 5B(KIF5B)									X						1	kinesin family member 5B(KIF5B)
KLC2_HUMAN	kinesin light chain 2(KLC2)									X						1	kinesin light chain 2(KLC2)
KNOP1_HUMAN	lysine rich nucleolar protein 1(KNOP1)						X									1	lysine rich nucleolar protein 1(KNOP1)
L2GL1_HUMAN	LLGL1, scribble cell polarity complex component(LLGL1)		X													1	LLGL1, scribble cell polarity complex component(LLGL1)
LA_HUMAN	Sjogren syndrome antigen B(SSB)	X														1	Sjogren syndrome antigen B(SSB)
LACTB_HUMAN	lactamase beta(LACTB)						X									1	lactamase beta(LACTB)
LAP2A_HUMAN	thymopoietin(TMPO)					X	X									2	thymopoietin(TMPO)
LAP2B_HUMAN	thymopoietin(TMPO)					X									X	2	thymopoietin(TMPO)
LAR4B_HUMAN	La ribonucleoprotein domain family member 4B(LARP4B)											X			X	2	La ribonucleoprotein domain family member 4B(LARP4B)
LARP1_HUMAN	La ribonucleoprotein domain family member 1(LARP1)	X				X				X		X			X	5	La ribonucleoprotein domain family member 1(LARP1)
LAS1L_HUMAN	LAS1 like, ribosome biogenesis factor(LAS1L)														X	1	LAS1 like, ribosome biogenesis factor(LAS1L)
LC7L2_HUMAN	LUC7 like 2, pre-mRNA splicing factor(LUC7L2)				X											1	LUC7 like 2, pre-mRNA splicing factor(LUC7L2)
LDHB_HUMAN	lactate dehydrogenase B(LDHB)													X	X	2	lactate dehydrogenase B(LDHB)
LDR_HUMAN	#N/A			X												1	#N/A
LENG8_HUMAN	leukocyte receptor cluster member 8(LENG8)													X	X	2	leukocyte receptor cluster member 8(LENG8)
LEO1_HUMAN	LEO1 homolog, Paf1/RNA polymerase II complex component(LEO1)														X	1	LEO1 homolog, Paf1/RNA polymerase II complex component(LEO1)
LG3BP_HUMAN	galectin 3 binding protein(LGALS3BP)													X	X	2	galectin 3 binding protein(LGALS3BP)
LIN7A_HUMAN	lin-7 homolog A, crumbs cell polarity complex component(LIN7A)	X														1	lin-7 homolog A, crumbs cell polarity complex component(LIN7A)
LIN7C_HUMAN	lin-7 homolog C, crumbs cell polarity complex component(LIN7C)	X														1	lin-7 homolog C, crumbs cell polarity complex component(LIN7C)
LMNA_HUMAN	lamin A/C(LMNA)						X					X	X		X	4	lamin A/C(LMNA)
LMNB1_HUMAN	lamin B1(LMNB1)											X			X	2	lamin B1(LMNB1)
LN28B_HUMAN	lin-28 homolog B(LIN28B)				X											1	lin-28 homolog B(LIN28B)
LNX2_HUMAN	ligand of numb-protein X 2(LNX2)													X	X	2	ligand of numb-protein X 2(LNX2)
LRCC1_HUMAN	leucine rich repeat and coiled-coil centrosomal protein 1(LRRCC1)		X											X	X	3	leucine rich repeat and coiled-coil centrosomal protein 1(LRRCC1)
LS14B_HUMAN	LSM family member 14B(LSM14B)														X	1	LSM family member 14B(LSM14B)
LSR_HUMAN	lipolysis stimulated lipoprotein receptor(LSR)									X						1	lipolysis stimulated lipoprotein receptor(LSR)
LYPA1_HUMAN	lysophospholipase I(LYPLA1)													X	X	2	lysophospholipase I(LYPLA1)
LZTS2_HUMAN	leucine zipper tumor suppressor 2(LZTS2)													X	X	2	leucine zipper tumor suppressor 2(LZTS2)
M2OM_HUMAN	solute carrier family 25 member 11(SLC25A11)	X										X			X	3	solute carrier family 25 member 11(SLC25A11)
M3K3_HUMAN	mitogen-activated protein kinase kinase kinase 3(MAP3K3)		X											X		2	mitogen-activated protein kinase kinase kinase 3(MAP3K3)
M3K7_HUMAN	mitogen-activated protein kinase kinase kinase 7(MAP3K7)										X					1	mitogen-activated protein kinase kinase kinase 7(MAP3K7)
MA2B1_HUMAN	mannosidase alpha class 2B member 1(MAN2B1)														X	1	mannosidase alpha class 2B member 1(MAN2B1)
MA7D1_HUMAN	MAP7 domain containing 1(MAP7D1)	X													X	2	MAP7 domain containing 1(MAP7D1)
MAGAC_HUMAN	MAGE family member A12(MAGEA12)													X	X	2	MAGE family member A12(MAGEA12)
MAGD1_HUMAN	MAGE family member D1(MAGED1)											X			X	2	MAGE family member D1(MAGED1)
MAK16_HUMAN	MAK16 homolog(MAK16)						X									1	MAK16 homolog(MAK16)
MAP4_HUMAN	microtubule associated protein 4(MAP4)														X	1	microtubule associated protein 4(MAP4)
MARCS_HUMAN	myristoylated alanine rich protein kinase C substrate(MARCKS)													X	X	2	myristoylated alanine rich protein kinase C substrate(MARCKS)
MARK3_HUMAN	microtubule affinity regulating kinase 3(MARK3)									X						1	microtubule affinity regulating kinase 3(MARK3)
MATR3_HUMAN	matrin 3(MATR3)						X							X	X	3	matrin 3(MATR3)
MBB1A_HUMAN	MYB binding protein 1a(MYBBP1A)	X					X									2	MYB binding protein 1a(MYBBP1A)
MCM4_HUMAN	minichromosome maintenance complex component 4(MCM4)														X	1	minichromosome maintenance complex component 4(MCM4)
MCM7_HUMAN	minichromosome maintenance complex component 7(MCM7)											X			X	2	minichromosome maintenance complex component 7(MCM7)
MDHM_HUMAN	malate dehydrogenase 2(MDH2)			X										X	X	3	malate dehydrogenase 2(MDH2)
METK2_HUMAN	methionine adenosyltransferase 2A(MAT2A)											X			X	2	methionine adenosyltransferase 2A(MAT2A)
MFAP1_HUMAN	microfibrillar associated protein 1(MFAP1)							X								1	microfibrillar associated protein 1(MFAP1)
MGN2_HUMAN	mago homolog B, exon junction complex core component(MAGOHB)							X								1	mago homolog B, exon junction complex core component(MAGOHB)
MIC13_HUMAN	chromosome 19 open reading frame 70(C19orf70)														X	1	chromosome 19 open reading frame 70(C19orf70)
MIF_HUMAN	macrophage migration inhibitory factor (glycosylation-inhibiting factor)(MIF)													X	X	2	macrophage migration inhibitory factor (glycosylation-inhibiting factor)(MIF)
MK01_HUMAN	mitogen-activated protein kinase 1(MAPK1)									X						1	mitogen-activated protein kinase 1(MAPK1)
MK09_HUMAN	mitogen-activated protein kinase 9(MAPK9)		X											X	X	3	mitogen-activated protein kinase 9(MAPK9)
MK67I_HUMAN	nucleolar protein interacting with the FHA domain of MKI67(NIFK)			X			X									2	nucleolar protein interacting with the FHA domain of MKI67(NIFK)
ML12A_HUMAN	#N/A				X											1	#N/A
MLF2_HUMAN	myeloid leukemia factor 2(MLF2)														X	1	myeloid leukemia factor 2(MLF2)
MMAB_HUMAN	methylmalonic aciduria (cobalamin deficiency) cblB type(MMAB)														X	1	methylmalonic aciduria (cobalamin deficiency) cblB type(MMAB)
MMTA2_HUMAN	chromosome 1 open reading frame 35(C1orf35)			X												1	chromosome 1 open reading frame 35(C1orf35)
MOT1_HUMAN	solute carrier family 16 member 1(SLC16A1)							X								1	solute carrier family 16 member 1(SLC16A1)
MOV10_HUMAN	Mov10 RISC complex RNA helicase(MOV10)	X			X	X		X						X	X	6	Mov10 RISC complex RNA helicase(MOV10)
MP2K7_HUMAN	mitogen-activated protein kinase kinase 7(MAP2K7)										X					1	mitogen-activated protein kinase kinase 7(MAP2K7)
MPCP_HUMAN	solute carrier family 25 member 3(SLC25A3)	X						X				X			X	4	solute carrier family 25 member 3(SLC25A3)
MPIP1_HUMAN	cell division cycle 25A(CDC25A)									X						1	cell division cycle 25A(CDC25A)
MPIP2_HUMAN	cell division cycle 25B(CDC25B)									X						1	cell division cycle 25B(CDC25B)
MPP10_HUMAN	M-phase phosphoprotein 10(MPHOSPH10)						X									1	M-phase phosphoprotein 10(MPHOSPH10)
MSH6_HUMAN	mutS homolog 6(MSH6)											X			X	2	mutS homolog 6(MSH6)
MSI1H_HUMAN	musashi RNA binding protein 1(MSI1)			X												1	musashi RNA binding protein 1(MSI1)
MSI2H_HUMAN	#N/A				X											1	#N/A
MTAP_HUMAN	methylthioadenosine phosphorylase(MTAP)														X	1	methylthioadenosine phosphorylase(MTAP)
MTREX_HUMAN	#N/A														X	1	#N/A
MTUS1_HUMAN	microtubule associated tumor suppressor 1(MTUS1)											X			X	2	microtubule associated tumor suppressor 1(MTUS1)
MUC1_HUMAN	mucin 1, cell surface associated(MUC1)									X						1	mucin 1, cell surface associated(MUC1)
MVP_HUMAN	major vault protein(MVP)											X			X	2	major vault protein(MVP)
MYCBP_HUMAN	MYC binding protein(MYCBP)														X	1	MYC binding protein(MYCBP)
MYCPP_HUMAN	DENN domain containing 4A(DENND4A)									X						1	DENN domain containing 4A(DENND4A)
MYEF2_HUMAN	myelin expression factor 2(MYEF2)											X			X	2	myelin expression factor 2(MYEF2)
MYH10_HUMAN	myosin heavy chain 10(MYH10)													X	X	2	myosin heavy chain 10(MYH10)
MYH14_HUMAN	myosin heavy chain 14(MYH14)													X	X	2	myosin heavy chain 14(MYH14)
MYH9_HUMAN	myosin heavy chain 9(MYH9)													X	X	2	myosin heavy chain 9(MYH9)
MYL6_HUMAN	myosin light chain 6(MYL6)													X	X	2	myosin light chain 6(MYL6)
MYO1C_HUMAN	myosin IC(MYO1C)						X							X	X	3	myosin IC(MYO1C)
NAT10_HUMAN	N-acetyltransferase 10(NAT10)	X					X									2	N-acetyltransferase 10(NAT10)
NBPF8_HUMAN	neuroblastoma breakpoint family member 8(NBPF8)													X	X	2	neuroblastoma breakpoint family member 8(NBPF8)
NCBP1_HUMAN	nuclear cap binding protein subunit 1(NCBP1)							X							X	2	nuclear cap binding protein subunit 1(NCBP1)
NCBP2_HUMAN	nuclear cap binding protein subunit 2(NCBP2)							X		X		X			X	4	nuclear cap binding protein subunit 2(NCBP2)
NCBP3_HUMAN	nuclear cap binding subunit 3(NCBP3)							X								1	nuclear cap binding subunit 3(NCBP3)
NCOA5_HUMAN	nuclear receptor coactivator 5(NCOA5)			X	X											2	nuclear receptor coactivator 5(NCOA5)
NDUA4_HUMAN	NDUFA4, mitochondrial complex associated(NDUFA4)											X			X	2	NDUFA4, mitochondrial complex associated(NDUFA4)
NEMO_HUMAN	inhibitor of kappa light polypeptide gene enhancer in B-cells, kinase gamma(IKBKG)									X						1	inhibitor of kappa light polypeptide gene enhancer in B-cells, kinase gamma(IKBKG)
NFH_HUMAN	neurofilament heavy polypeptide(NEFH)													X	X	2	neurofilament heavy polypeptide(NEFH)
NFKB1_HUMAN	nuclear factor kappa B subunit 1(NFKB1)										X					1	nuclear factor kappa B subunit 1(NFKB1)
NIP7_HUMAN	NIP7, nucleolar pre-rRNA processing protein(NIP7)						X									1	NIP7, nucleolar pre-rRNA processing protein(NIP7)
NIPS1_HUMAN	nipsnap homolog 1 (C. elegans)(NIPSNAP1)											X			X	2	nipsnap homolog 1 (C. elegans)(NIPSNAP1)
NISCH_HUMAN	nischarin(NISCH)					X								X	X	3	nischarin(NISCH)
NKRF_HUMAN	NFKB repressing factor(NKRF)		X				X							X	X	4	NFKB repressing factor(NKRF)
NMNA1_HUMAN	nicotinamide nucleotide adenylyltransferase 1(NMNAT1)			X												1	nicotinamide nucleotide adenylyltransferase 1(NMNAT1)
NOG1_HUMAN	GTP binding protein 4(GTPBP4)						X									1	GTP binding protein 4(GTPBP4)
NOG2_HUMAN	G protein nucleolar 2(GNL2)						X									1	G protein nucleolar 2(GNL2)
NOL11_HUMAN	nucleolar protein 11(NOL11)						X									1	nucleolar protein 11(NOL11)
NOL6_HUMAN	nucleolar protein 6(NOL6)						X									1	nucleolar protein 6(NOL6)
NOL7_HUMAN	nucleolar protein 7(NOL7)						X									1	nucleolar protein 7(NOL7)
NOM1_HUMAN	nucleolar protein with MIF4G domain 1(NOM1)														X	1	nucleolar protein with MIF4G domain 1(NOM1)
NOP16_HUMAN	NOP16 nucleolar protein(NOP16)						X									1	NOP16 nucleolar protein(NOP16)
NOP2_HUMAN	NOP2 nucleolar protein(NOP2)						X									1	NOP2 nucleolar protein(NOP2)
NOP56_HUMAN	NOP56 ribonucleoprotein(NOP56)						X					X			X	3	NOP56 ribonucleoprotein(NOP56)
NOP58_HUMAN	NOP58 ribonucleoprotein(NOP58)	X					X					X			X	4	NOP58 ribonucleoprotein(NOP58)
NOTC3_HUMAN	notch 3(NOTCH3)									X						1	notch 3(NOTCH3)
NPM_HUMAN	nucleophosmin(NPM1)												X	X	X	3	nucleophosmin(NPM1)
NS1BP_HUMAN	influenza virus NS1A binding protein(IVNS1ABP)														X	1	influenza virus NS1A binding protein(IVNS1ABP)
NTPCR_HUMAN	nucleoside-triphosphatase, cancer-related(NTPCR)														X	1	nucleoside-triphosphatase, cancer-related(NTPCR)
NU107_HUMAN	nucleoporin 107(NUP107)														X	1	nucleoporin 107(NUP107)
NU133_HUMAN	nucleoporin 133(NUP133)							X							X	2	nucleoporin 133(NUP133)
NU160_HUMAN	nucleoporin 160(NUP160)														X	1	nucleoporin 160(NUP160)
NU188_HUMAN	nucleoporin 188(NUP188)					X									X	2	nucleoporin 188(NUP188)
NU205_HUMAN	nucleoporin 205(NUP205)														X	1	nucleoporin 205(NUP205)
NUCL_HUMAN	nucleolin(NCL)						X						X		X	3	nucleolin(NCL)
NUMA1_HUMAN	nuclear mitotic apparatus protein 1(NUMA1)						X									1	nuclear mitotic apparatus protein 1(NUMA1)
NUP93_HUMAN	nucleoporin 93(NUP93)											X			X	2	nucleoporin 93(NUP93)
NUP98_HUMAN	nucleoporin 98(NUP98)														X	1	nucleoporin 98(NUP98)
NXF1_HUMAN	nuclear RNA export factor 1(NXF1)														X	1	nuclear RNA export factor 1(NXF1)
NXT1_HUMAN	nuclear transport factor 2 like export factor 1(NXT1)				X										X	2	nuclear transport factor 2 like export factor 1(NXT1)
OBSL1_HUMAN	obscurin like 1(OBSL1)														X	1	obscurin like 1(OBSL1)
OGT1_HUMAN	O-linked N-acetylglucosamine (GlcNAc) transferase(OGT)														X	1	O-linked N-acetylglucosamine (GlcNAc) transferase(OGT)
OSBL3_HUMAN	oxysterol binding protein like 3(OSBPL3)									X						1	oxysterol binding protein like 3(OSBPL3)
P121A_HUMAN	POM121 transmembrane nucleoporin(POM121)		X											X	X	3	POM121 transmembrane nucleoporin(POM121)
P19_HUMAN	#N/A			X												1	#N/A
P4HA1_HUMAN	prolyl 4-hydroxylase subunit alpha 1(P4HA1)					X									X	2	prolyl 4-hydroxylase subunit alpha 1(P4HA1)
P53_HUMAN	tumor protein p53(TP53)										X			X	X	3	tumor protein p53(TP53)
P55G_HUMAN	phosphoinositide-3-kinase regulatory subunit 3(PIK3R3)					X								X	X	3	phosphoinositide-3-kinase regulatory subunit 3(PIK3R3)
P85A_HUMAN	phosphoinositide-3-kinase regulatory subunit 1(PIK3R1)		X			X		X						X	X	5	phosphoinositide-3-kinase regulatory subunit 1(PIK3R1)
P85B_HUMAN	phosphoinositide-3-kinase regulatory subunit 2(PIK3R2)		X	X	X	X								X	X	6	phosphoinositide-3-kinase regulatory subunit 2(PIK3R2)
PABP1_HUMAN	poly(A) binding protein cytoplasmic 1(PABPC1)							X						X	X	3	poly(A) binding protein cytoplasmic 1(PABPC1)
PABP2_HUMAN	poly(A) binding protein nuclear 1(PABPN1)			X	X								X	X	X	5	poly(A) binding protein nuclear 1(PABPN1)
PABP4_HUMAN	poly(A) binding protein cytoplasmic 4(PABPC4)				X		X	X				X		X	X	6	poly(A) binding protein cytoplasmic 4(PABPC4)
PAF1_HUMAN	PAF1 homolog, Paf1/RNA polymerase II complex component(PAF1)														X	1	PAF1 homolog, Paf1/RNA polymerase II complex component(PAF1)
PAIRB_HUMAN	SERPINE1 mRNA binding protein 1(SERBP1)												X	X	X	3	SERPINE1 mRNA binding protein 1(SERBP1)
PANK4_HUMAN	pantothenate kinase 4(PANK4)														X	1	pantothenate kinase 4(PANK4)
PARP1_HUMAN	poly(ADP-ribose) polymerase 1(PARP1)														X	1	poly(ADP-ribose) polymerase 1(PARP1)
PARP4_HUMAN	poly(ADP-ribose) polymerase family member 4(PARP4)											X			X	2	poly(ADP-ribose) polymerase family member 4(PARP4)
PCAT1_HUMAN	lysophosphatidylcholine acyltransferase 1(LPCAT1)											X			X	2	lysophosphatidylcholine acyltransferase 1(LPCAT1)
PCBP1_HUMAN	poly(rC) binding protein 1(PCBP1)						X							X	X	3	poly(rC) binding protein 1(PCBP1)
PCBP2_HUMAN	poly(rC) binding protein 2(PCBP2)													X	X	2	poly(rC) binding protein 2(PCBP2)
PCBP3_HUMAN	poly(rC) binding protein 3(PCBP3)													X	X	2	poly(rC) binding protein 3(PCBP3)
PCID2_HUMAN	PCI domain containing 2(PCID2)													X	X	2	PCI domain containing 2(PCID2)
PCNA_HUMAN	proliferating cell nuclear antigen(PCNA)											X			X	2	proliferating cell nuclear antigen(PCNA)
PCT_HUMAN	#N/A			X												1	#N/A
PDC6I_HUMAN	programmed cell death 6 interacting protein(PDCD6IP)									X						1	programmed cell death 6 interacting protein(PDCD6IP)
PDIA1_HUMAN	prolyl 4-hydroxylase subunit beta(P4HB)														X	1	prolyl 4-hydroxylase subunit beta(P4HB)
PDK3_HUMAN	pyruvate dehydrogenase kinase 3(PDK3)														X	1	pyruvate dehydrogenase kinase 3(PDK3)
PDZD2_HUMAN	PDZ domain containing 2(PDZD2)														X	1	PDZ domain containing 2(PDZD2)
PESC_HUMAN	pescadillo ribosomal biogenesis factor 1(PES1)						X									1	pescadillo ribosomal biogenesis factor 1(PES1)
PFD2_HUMAN	prefoldin subunit 2(PFDN2)														X	1	prefoldin subunit 2(PFDN2)
PFKAL_HUMAN	phosphofructokinase, liver type(PFKL)	X														1	phosphofructokinase, liver type(PFKL)
PFKAP_HUMAN	phosphofructokinase, platelet(PFKP)											X			X	2	phosphofructokinase, platelet(PFKP)
PGAM1_HUMAN	phosphoglycerate mutase 1(PGAM1)													X	X	2	phosphoglycerate mutase 1(PGAM1)
PGAM2_HUMAN	phosphoglycerate mutase 2(PGAM2)													X	X	2	phosphoglycerate mutase 2(PGAM2)
PGAM4_HUMAN	phosphoglycerate mutase family member 4(PGAM4)													X	X	2	phosphoglycerate mutase family member 4(PGAM4)
PGAM5_HUMAN	PGAM family member 5, mitochondrial serine/threonine protein phosphatase(PGAM5)						X									1	PGAM family member 5, mitochondrial serine/threonine protein phosphatase(PGAM5)
PGK1_HUMAN	phosphoglycerate kinase 1(PGK1)													X	X	2	phosphoglycerate kinase 1(PGK1)
PHB_HUMAN	prohibitin(PHB)									X						1	prohibitin(PHB)
PHF5A_HUMAN	PHD finger protein 5A(PHF5A)												X		X	2	PHD finger protein 5A(PHF5A)
PI4KB_HUMAN	phosphatidylinositol 4-kinase beta(PI4KB)									X				X	X	3	phosphatidylinositol 4-kinase beta(PI4KB)
PIAS3_HUMAN	protein inhibitor of activated STAT 3(PIAS3)		X											X	X	3	protein inhibitor of activated STAT 3(PIAS3)
PININ_HUMAN	pinin, desmosome associated protein(PNN)												X		X	2	pinin, desmosome associated protein(PNN)
PITM1_HUMAN	phosphatidylinositol transfer protein membrane associated 1(PITPNM1)														X	1	phosphatidylinositol transfer protein membrane associated 1(PITPNM1)
PK1IP_HUMAN	PAK1 interacting protein 1(PAK1IP1)						X									1	PAK1 interacting protein 1(PAK1IP1)
PK3CA_HUMAN	phosphatidylinositol-4,5-bisphosphate 3-kinase catalytic subunit alpha(PIK3CA)					X		X						X	X	4	phosphatidylinositol-4,5-bisphosphate 3-kinase catalytic subunit alpha(PIK3CA)
PK3CB_HUMAN	phosphatidylinositol-4,5-bisphosphate 3-kinase catalytic subunit beta(PIK3CB)													X	X	2	phosphatidylinositol-4,5-bisphosphate 3-kinase catalytic subunit beta(PIK3CB)
PK3CD_HUMAN	phosphatidylinositol-4,5-bisphosphate 3-kinase catalytic subunit delta(PIK3CD)														X	1	phosphatidylinositol-4,5-bisphosphate 3-kinase catalytic subunit delta(PIK3CD)
PKD1_HUMAN	polycystin 1, transient receptor potential channel interacting(PKD1)									X						1	polycystin 1, transient receptor potential channel interacting(PKD1)
PKP2_HUMAN	plakophilin 2(PKP2)														X	1	plakophilin 2(PKP2)
PKP3_HUMAN	plakophilin 3(PKP3)											X			X	2	plakophilin 3(PKP3)
PLEC_HUMAN	plectin(PLEC)											X			X	2	plectin(PLEC)
PLOD2_HUMAN	procollagen-lysine,2-oxoglutarate 5-dioxygenase 2(PLOD2)							X								1	procollagen-lysine,2-oxoglutarate 5-dioxygenase 2(PLOD2)
PLPL6_HUMAN	patatin like phospholipase domain containing 6(PNPLA6)											X			X	2	patatin like phospholipase domain containing 6(PNPLA6)
PLRG1_HUMAN	pleiotropic regulator 1(PLRG1)				X											1	pleiotropic regulator 1(PLRG1)
PML_HUMAN	promyelocytic leukemia(PML)										X					1	promyelocytic leukemia(PML)
PNPT1_HUMAN	polyribonucleotide nucleotidyltransferase 1(PNPT1)							X								1	polyribonucleotide nucleotidyltransferase 1(PNPT1)
PP1A_HUMAN	protein phosphatase 1 catalytic subunit alpha(PPP1CA)													X	X	2	protein phosphatase 1 catalytic subunit alpha(PPP1CA)
PP1B_HUMAN	protein phosphatase 1 catalytic subunit beta(PPP1CB)													X	X	2	protein phosphatase 1 catalytic subunit beta(PPP1CB)
PP1G_HUMAN	protein phosphatase 1 catalytic subunit gamma(PPP1CC)													X	X	2	protein phosphatase 1 catalytic subunit gamma(PPP1CC)
PP6R3_HUMAN	protein phosphatase 6 regulatory subunit 3(PPP6R3)														X	1	protein phosphatase 6 regulatory subunit 3(PPP6R3)
PPIA_HUMAN	peptidylprolyl isomerase A(PPIA)													X	X	2	peptidylprolyl isomerase A(PPIA)
PPIL1_HUMAN	peptidylprolyl isomerase like 1(PPIL1)				X			X								2	peptidylprolyl isomerase like 1(PPIL1)
PPM1B_HUMAN	protein phosphatase, Mg2+/Mn2+ dependent 1B(PPM1B)												X		X	2	protein phosphatase, Mg2+/Mn2+ dependent 1B(PPM1B)
PR40A_HUMAN	pre-mRNA processing factor 40 homolog A(PRPF40A)				X										X	2	pre-mRNA processing factor 40 homolog A(PRPF40A)
PRC2A_HUMAN	proline rich coiled-coil 2A(PRRC2A)				X										X	2	proline rich coiled-coil 2A(PRRC2A)
PRDX6_HUMAN	peroxiredoxin 6(PRDX6)							X						X	X	3	peroxiredoxin 6(PRDX6)
PRKDC_HUMAN	protein kinase, DNA-activated, catalytic polypeptide(PRKDC)						X	X								2	protein kinase, DNA-activated, catalytic polypeptide(PRKDC)
PRKRA_HUMAN	protein activator of interferon induced protein kinase EIF2AK2(PRKRA)		X	X	X			X			X			X	X	7	protein activator of interferon induced protein kinase EIF2AK2(PRKRA)
PRLR_HUMAN	prolactin receptor(PRLR)									X						1	prolactin receptor(PRLR)
PROF1_HUMAN	profilin 1(PFN1)													X	X	2	profilin 1(PFN1)
PROF2_HUMAN	profilin 2(PFN2)					X									X	2	profilin 2(PFN2)
PRP17_HUMAN	cell division cycle 40(CDC40)				X											1	cell division cycle 40(CDC40)
PRP19_HUMAN	pre-mRNA processing factor 19(PRPF19)						X									1	pre-mRNA processing factor 19(PRPF19)
PRP31_HUMAN	pre-mRNA processing factor 31(PRPF31)												X		X	2	pre-mRNA processing factor 31(PRPF31)
PRP39_HUMAN	pre-mRNA processing factor 39(PRPF39)														X	1	pre-mRNA processing factor 39(PRPF39)
PRP4B_HUMAN	pre-mRNA processing factor 4B(PRPF4B)						X									1	pre-mRNA processing factor 4B(PRPF4B)
PRP6_HUMAN	pre-mRNA processing factor 6(PRPF6)														X	1	pre-mRNA processing factor 6(PRPF6)
PRP8_HUMAN	pre-mRNA processing factor 8(PRPF8)							X								1	pre-mRNA processing factor 8(PRPF8)
PRS10_HUMAN	proteasome 26S subunit, ATPase 6(PSMC6)											X			X	2	proteasome 26S subunit, ATPase 6(PSMC6)
PRS7_HUMAN	proteasome 26S subunit, ATPase 2(PSMC2)							X								1	proteasome 26S subunit, ATPase 2(PSMC2)
PRS8_HUMAN	proteasome 26S subunit, ATPase 5(PSMC5)											X			X	2	proteasome 26S subunit, ATPase 5(PSMC5)
PSA3_HUMAN	proteasome subunit alpha 3(PSMA3)							X								1	proteasome subunit alpha 3(PSMA3)
PSA7_HUMAN	proteasome subunit alpha 7(PSMA7)							X								1	proteasome subunit alpha 7(PSMA7)
PSD11_HUMAN	proteasome 26S subunit, non-ATPase 11(PSMD11)							X				X			X	3	proteasome 26S subunit, non-ATPase 11(PSMD11)
PSD12_HUMAN	proteasome 26S subunit, non-ATPase 12(PSMD12)							X				X			X	3	proteasome 26S subunit, non-ATPase 12(PSMD12)
PSD13_HUMAN	proteasome 26S subunit, non-ATPase 13(PSMD13)							X								1	proteasome 26S subunit, non-ATPase 13(PSMD13)
PSDE_HUMAN	proteasome 26S subunit, non-ATPase 14(PSMD14)							X				X			X	3	proteasome 26S subunit, non-ATPase 14(PSMD14)
PSMD1_HUMAN	proteasome 26S subunit, non-ATPase 1(PSMD1)							X								1	proteasome 26S subunit, non-ATPase 1(PSMD1)
PSMD2_HUMAN	proteasome 26S subunit, non-ATPase 2(PSMD2)							X								1	proteasome 26S subunit, non-ATPase 2(PSMD2)
PSMD3_HUMAN	proteasome 26S subunit, non-ATPase 3(PSMD3)							X				X			X	3	proteasome 26S subunit, non-ATPase 3(PSMD3)
PSMD6_HUMAN	proteasome 26S subunit, non-ATPase 6(PSMD6)			X												1	proteasome 26S subunit, non-ATPase 6(PSMD6)
PSMD7_HUMAN	proteasome 26S subunit, non-ATPase 7(PSMD7)							X								1	proteasome 26S subunit, non-ATPase 7(PSMD7)
PTBP1_HUMAN	polypyrimidine tract binding protein 1(PTBP1)	X		X			X						X	X	X	6	polypyrimidine tract binding protein 1(PTBP1)
PTBP3_HUMAN	polypyrimidine tract binding protein 3(PTBP3)						X									1	polypyrimidine tract binding protein 3(PTBP3)
PTCD3_HUMAN	pentatricopeptide repeat domain 3(PTCD3)											X			X	2	pentatricopeptide repeat domain 3(PTCD3)
PTMA_HUMAN	prothymosin, alpha(PTMA)													X	X	2	prothymosin, alpha(PTMA)
PTRF_Human												X				1	#N/A
PUR6_HUMAN	phosphoribosylaminoimidazole carboxylase; phosphoribosylaminoimidazolesuccinocarboxamide synthase(PAICS)													X	X	2	phosphoribosylaminoimidazole carboxylase; phosphoribosylaminoimidazolesuccinocarboxamide synthase(PAICS)
PVL_HUMAN	#N/A			X												1	#N/A
PWP2_HUMAN	periodic tryptophan protein 2 homolog(LOC102724159)						X									1	periodic tryptophan protein 2 homolog(LOC102724159)
PYGL_HUMAN	phosphorylase, glycogen, liver(PYGL)												X		X	2	phosphorylase, glycogen, liver(PYGL)
Q5JUV6_HUMAN	5'-nucleotidase, cytosolic II(NT5C2)											X			X	2	5'-nucleotidase, cytosolic II(NT5C2)
Q5VWC4_HUMAN	proteasome 26S subunit, non-ATPase 4(PSMD4)							X								1	proteasome 26S subunit, non-ATPase 4(PSMD4)
Q96IP2_HUMAN	#N/A													X	X	2	MGC16075
QCR2_HUMAN	ubiquinol-cytochrome c reductase core protein II(UQCRC2)														X	1	ubiquinol-cytochrome c reductase core protein II(UQCRC2)
QKI_HUMAN	QKI, KH domain containing RNA binding(QKI)							X				X			X	3	QKI, KH domain containing RNA binding(QKI)
QPCTL_HUMAN	glutaminyl-peptide cyclotransferase like(QPCTL)														X	1	glutaminyl-peptide cyclotransferase like(QPCTL)
RA1L2_HUMAN	heterogeneous nuclear ribonucleoprotein A1-like 2(HNRNPA1L2)													X	X	2	heterogeneous nuclear ribonucleoprotein A1-like 2(HNRNPA1L2)
RAB13_HUMAN	RAB13, member RAS oncogene family(RAB13)											X			X	2	RAB13, member RAS oncogene family(RAB13)
RAE1L_HUMAN	ribonucleic acid export 1(RAE1)														X	1	ribonucleic acid export 1(RAE1)
RAF1_HUMAN	Raf-1 proto-oncogene, serine/threonine kinase(RAF1)									X				X	X	3	Raf-1 proto-oncogene, serine/threonine kinase(RAF1)
RAI14_HUMAN	retinoic acid induced 14(RAI14)						X								X	2	retinoic acid induced 14(RAI14)
RALY_HUMAN	RALY heterogeneous nuclear ribonucleoprotein(RALY)				X		X	X						X	X	5	RALY heterogeneous nuclear ribonucleoprotein(RALY)
RB_HUMAN	RB transcriptional corepressor 1(RB1)									X						1	RB transcriptional corepressor 1(RB1)
RBCC1_HUMAN	RB1 inducible coiled-coil 1(RB1CC1)									X						1	RB1 inducible coiled-coil 1(RB1CC1)
RBM14_HUMAN	RBM14-RBM4 readthrough(RBM14-RBM4)						X					X			X	3	RBM14-RBM4 readthrough(RBM14-RBM4)
RBM15_HUMAN	RNA binding motif protein 15(RBM15)						X								X	2	RNA binding motif protein 15(RBM15)
RBM25_HUMAN	RNA binding motif protein 25(RBM25)						X									1	RNA binding motif protein 25(RBM25)
RBM28_HUMAN	RNA binding motif protein 28(RBM28)						X									1	RNA binding motif protein 28(RBM28)
RBM3_HUMAN	RNA binding motif (RNP1, RRM) protein 3(RBM3)												X		X	2	RNA binding motif (RNP1, RRM) protein 3(RBM3)
RBM34_HUMAN	RNA binding motif protein 34(RBM34)						X									1	RNA binding motif protein 34(RBM34)
RBM4_HUMAN	RNA binding motif protein 4(RBM4)						X	X								2	RNA binding motif protein 4(RBM4)
RBM47_HUMAN	RNA binding motif protein 47(RBM47)											X			X	2	RNA binding motif protein 47(RBM47)
RBMS2_HUMAN	RNA binding motif single stranded interacting protein 2(RBMS2)											X			X	2	RNA binding motif single stranded interacting protein 2(RBMS2)
RBMX_HUMAN	RNA binding motif protein, X-linked(RBMX)	X			X		X							X	X	5	RNA binding motif protein, X-linked(RBMX)
RBP56_HUMAN	TATA-box binding protein associated factor 15(TAF15)						X							X	X	3	TATA-box binding protein associated factor 15(TAF15)
RENT1_HUMAN	UPF1, RNA helicase and ATPase(UPF1)					X		X						X	X	4	UPF1, RNA helicase and ATPase(UPF1)
RFA1_HUMAN	replication protein A1(RPA1)														X	1	replication protein A1(RPA1)
RFC1_HUMAN	replication factor C subunit 1(RFC1)														X	1	replication factor C subunit 1(RFC1)
RFC3_HUMAN	replication factor C subunit 3(RFC3)														X	1	replication factor C subunit 3(RFC3)
RFC5_HUMAN	replication factor C subunit 5(RFC5)														X	1	replication factor C subunit 5(RFC5)
RFOX1_HUMAN	RNA binding protein, fox-1 homolog 1(RBFOX1)														X	1	RNA binding protein, fox-1 homolog 1(RBFOX1)
RGPS2_HUMAN	Ral GEF with PH domain and SH3 binding motif 2(RALGPS2)									X						1	Ral GEF with PH domain and SH3 binding motif 2(RALGPS2)
RGRF1_HUMAN	Ras protein specific guanine nucleotide releasing factor 1(RASGRF1)									X						1	Ras protein specific guanine nucleotide releasing factor 1(RASGRF1)
RHOF_HUMAN	ras homolog family member F, filopodia associated(RHOF)											X			X	2	ras homolog family member F, filopodia associated(RHOF)
RICTR_HUMAN	RPTOR independent companion of MTOR complex 2(RICTOR)														X	1	RPTOR independent companion of MTOR complex 2(RICTOR)
RL10L_HUMAN	ribosomal protein L10 like(RPL10L)												X		X	2	ribosomal protein L10 like(RPL10L)
RL11_HUMAN	ribosomal protein L11(RPL11)	X					X							X	X	4	ribosomal protein L11(RPL11)
RL12_HUMAN	ribosomal protein L12(RPL12)						X						X	X	X	4	ribosomal protein L12(RPL12)
RL13_HUMAN	ribosomal protein L13(RPL13)						X						X		X	3	ribosomal protein L13(RPL13)
RL13A_HUMAN	ribosomal protein L13a(RPL13A)	X	X										X	X	X	5	ribosomal protein L13a(RPL13A)
RL14_HUMAN	ribosomal protein L14(RPL14)	X					X						X	X	X	5	ribosomal protein L14(RPL14)
RL15_HUMAN	ribosomal protein L15(RPL15)	X					X						X	X	X	5	ribosomal protein L15(RPL15)
RL17_HUMAN	ribosomal protein L17(RPL17)													X	X	2	ribosomal protein L17(RPL17)
RL18_HUMAN	ribosomal protein L18(RPL18)												X	X	X	3	ribosomal protein L18(RPL18)
RL18A_HUMAN	ribosomal protein L18a(RPL18A)											X			X	2	ribosomal protein L18a(RPL18A)
RL19_HUMAN	ribosomal protein L19(RPL19)	X											X	X	X	4	ribosomal protein L19(RPL19)
RL1D1_HUMAN	ribosomal L1 domain containing 1(RSL1D1)						X									1	ribosomal L1 domain containing 1(RSL1D1)
RL21_HUMAN	ribosomal protein L21(RPL21)	X										X		X	X	4	ribosomal protein L21(RPL21)
RL22_HUMAN	ribosomal protein L22(RPL22)												X	X	X	3	ribosomal protein L22(RPL22)
RL23_HUMAN	ribosomal protein L23(RPL23)						X						X	X	X	4	ribosomal protein L23(RPL23)
RL23A_HUMAN	ribosomal protein L23a(RPL23A)		X				X						X	X	X	5	ribosomal protein L23a(RPL23A)
RL24_HUMAN	ribosomal protein L24(RPL24)	X											X	X	X	4	ribosomal protein L24(RPL24)
RL26_HUMAN	ribosomal protein L26(RPL26)	X											X	X	X	4	ribosomal protein L26(RPL26)
RL26L_HUMAN	ribosomal protein L26 like 1(RPL26L1)													X	X	2	ribosomal protein L26 like 1(RPL26L1)
RL27_HUMAN	ribosomal protein L27(RPL27)						X						X		X	3	ribosomal protein L27(RPL27)
RL27A_HUMAN	ribosomal protein L27a(RPL27A)													X	X	2	ribosomal protein L27a(RPL27A)
RL28_HUMAN	ribosomal protein L28(RPL28)												X	X	X	3	ribosomal protein L28(RPL28)
RL29_HUMAN	ribosomal protein L29(RPL29)	X											X		X	3	ribosomal protein L29(RPL29)
RL3_HUMAN	ribosomal protein L3(RPL3)						X						X	X	X	4	ribosomal protein L3(RPL3)
RL30_HUMAN	ribosomal protein L30(RPL30)													X	X	2	ribosomal protein L30(RPL30)
RL31_HUMAN	ribosomal protein L31(RPL31)	X											X	X	X	4	ribosomal protein L31(RPL31)
RL32_HUMAN	ribosomal protein L32(RPL32)	X												X	X	3	ribosomal protein L32(RPL32)
RL34_HUMAN	ribosomal protein L34(RPL34)												X	X	X	3	ribosomal protein L34(RPL34)
RL35_HUMAN	ribosomal protein L35(RPL35)	X											X	X	X	4	ribosomal protein L35(RPL35)
RL35A_HUMAN	ribosomal protein L35a(RPL35A)											X	X		X	3	ribosomal protein L35a(RPL35A)
RL36_HUMAN	ribosomal protein L36(RPL36)	X					X									2	ribosomal protein L36(RPL36)
RL36A_HUMAN	ribosomal protein L36a(RPL36A)	X												X	X	3	ribosomal protein L36a(RPL36A)
RL36L_HUMAN	ribosomal protein L36a like(RPL36AL)													X	X	2	ribosomal protein L36a like(RPL36AL)
RL37A_HUMAN	ribosomal protein L37a(RPL37A)	X												X	X	3	ribosomal protein L37a(RPL37A)
RL38_HUMAN	ribosomal protein L38(RPL38)												X	X	X	3	ribosomal protein L38(RPL38)
RL4_HUMAN	ribosomal protein L4(RPL4)												X	X	X	3	ribosomal protein L4(RPL4)
RL5_HUMAN	ribosomal protein L5(RPL5)						X						X		X	3	ribosomal protein L5(RPL5)
RL6_HUMAN	ribosomal protein L6(RPL6)						X						X	X	X	4	ribosomal protein L6(RPL6)
RL7_HUMAN	ribosomal protein L7(RPL7)						X						X	X	X	4	ribosomal protein L7(RPL7)
RL7A_HUMAN	ribosomal protein L7a(RPL7A)						X						X	X	X	4	ribosomal protein L7a(RPL7A)
RL7L_HUMAN	ribosomal protein L7 like 1(RPL7L1)			X			X									2	ribosomal protein L7 like 1(RPL7L1)
RL8_HUMAN	ribosomal protein L8(RPL8)												X	X	X	3	ribosomal protein L8(RPL8)
RL9_HUMAN	ribosomal protein L9(RPL9)	X														1	ribosomal protein L9(RPL9)
RLA0_HUMAN	ribosomal protein lateral stalk subunit P0(RPLP0)														X	1	ribosomal protein lateral stalk subunit P0(RPLP0)
RLA0L_HUMAN	ribosomal protein lateral stalk subunit P0 pseudogene 6(RPLP0P6)													X	X	2	ribosomal protein lateral stalk subunit P0 pseudogene 6(RPLP0P6)
RLA1_HUMAN	ribosomal protein lateral stalk subunit P1(RPLP1)												X	X	X	3	ribosomal protein lateral stalk subunit P1(RPLP1)
RLA2_HUMAN	ribosomal protein lateral stalk subunit P2(RPLP2)												X		X	2	ribosomal protein lateral stalk subunit P2(RPLP2)
RM12_HUMAN	mitochondrial ribosomal protein L12(MRPL12)	X												X	X	3	mitochondrial ribosomal protein L12(MRPL12)
RM15_HUMAN	mitochondrial ribosomal protein L15(MRPL15)											X			X	2	mitochondrial ribosomal protein L15(MRPL15)
RM19_HUMAN	mitochondrial ribosomal protein L19(MRPL19)											X			X	2	mitochondrial ribosomal protein L19(MRPL19)
RM28_HUMAN	mitochondrial ribosomal protein L28(MRPL28)	X														1	mitochondrial ribosomal protein L28(MRPL28)
RM38_HUMAN	mitochondrial ribosomal protein L38(MRPL38)											X			X	2	mitochondrial ribosomal protein L38(MRPL38)
RM41_HUMAN	mitochondrial ribosomal protein L41(MRPL41)											X			X	2	mitochondrial ribosomal protein L41(MRPL41)
RM44_HUMAN	mitochondrial ribosomal protein L44(MRPL44)											X			X	2	mitochondrial ribosomal protein L44(MRPL44)
RM47_HUMAN	mitochondrial ribosomal protein L47(MRPL47)											X			X	2	mitochondrial ribosomal protein L47(MRPL47)
RM49_HUMAN	mitochondrial ribosomal protein L49(MRPL49)	X			X							X			X	4	mitochondrial ribosomal protein L49(MRPL49)
RM50_HUMAN	mitochondrial ribosomal protein L50(MRPL50)											X			X	2	mitochondrial ribosomal protein L50(MRPL50)
RMD3_HUMAN	regulator of microtubule dynamics 3(RMDN3)									X						1	regulator of microtubule dynamics 3(RMDN3)
RMXL1_HUMAN	RNA binding motif protein, X-linked like 1(RBMXL1)			X												1	RNA binding motif protein, X-linked like 1(RBMXL1)
ROA0_HUMAN	heterogeneous nuclear ribonucleoprotein A0(HNRNPA0)						X						X	X	X	4	heterogeneous nuclear ribonucleoprotein A0(HNRNPA0)
ROA1_HUMAN	heterogeneous nuclear ribonucleoprotein A1(HNRNPA1)				X								X	X	X	4	heterogeneous nuclear ribonucleoprotein A1(HNRNPA1)
ROA2_HUMAN	heterogeneous nuclear ribonucleoprotein A2/B1(HNRNPA2B1)				X		X						X	X	X	5	heterogeneous nuclear ribonucleoprotein A2/B1(HNRNPA2B1)
ROA3_HUMAN	heterogeneous nuclear ribonucleoprotein A3(HNRNPA3)			X	X		X						X	X	X	6	heterogeneous nuclear ribonucleoprotein A3(HNRNPA3)
ROAA_HUMAN	heterogeneous nuclear ribonucleoprotein A/B(HNRNPAB)	X					X							X	X	4	heterogeneous nuclear ribonucleoprotein A/B(HNRNPAB)
RPB3_HUMAN	RNA polymerase II subunit C(POLR2C)				X											1	RNA polymerase II subunit C(POLR2C)
RPC6_HUMAN	RNA polymerase III subunit F(POLR3F)		X											X	X	3	RNA polymerase III subunit F(POLR3F)
RPF1_HUMAN	ribosome production factor 1 homolog(RPF1)						X									1	ribosome production factor 1 homolog(RPF1)
RPF2_HUMAN	ribosome production factor 2 homolog(RPF2)						X									1	ribosome production factor 2 homolog(RPF2)
RPN1_HUMAN	ribophorin I(RPN1)											X			X	2	ribophorin I(RPN1)
RPR1A_HUMAN	regulation of nuclear pre-mRNA domain containing 1A(RPRD1A)			X												1	regulation of nuclear pre-mRNA domain containing 1A(RPRD1A)
RRBP1_HUMAN	ribosome binding protein 1(RRBP1)				X		X									2	ribosome binding protein 1(RRBP1)
RRP1_HUMAN	ribosomal RNA processing 1(RRP1)						X									1	ribosomal RNA processing 1(RRP1)
RRP12_HUMAN	ribosomal RNA processing 12 homolog(RRP12)						X									1	ribosomal RNA processing 12 homolog(RRP12)
RRP1B_HUMAN	ribosomal RNA processing 1B(RRP1B)						X								X	2	ribosomal RNA processing 1B(RRP1B)
RRP44_HUMAN	DIS3 homolog, exosome endoribonuclease and 3'-5' exoribonuclease(DIS3)														X	1	DIS3 homolog, exosome endoribonuclease and 3'-5' exoribonuclease(DIS3)
RRP5_HUMAN	programmed cell death 11(PDCD11)						X									1	programmed cell death 11(PDCD11)
RRP7A_HUMAN	ribosomal RNA processing 7 homolog A(RRP7A)						X									1	ribosomal RNA processing 7 homolog A(RRP7A)
RRP8_HUMAN	ribosomal RNA processing 8, methyltransferase, homolog (yeast)(RRP8)						X									1	ribosomal RNA processing 8, methyltransferase, homolog (yeast)(RRP8)
RRS1_HUMAN	ribosome biogenesis regulator homolog(RRS1)						X					X			X	3	ribosome biogenesis regulator homolog(RRS1)
RS10_HUMAN	ribosomal protein S10(RPS10)													X	X	2	ribosomal protein S10(RPS10)
RS11_HUMAN	ribosomal protein S11(RPS11)	X											X	X	X	4	ribosomal protein S11(RPS11)
RS12_HUMAN	ribosomal protein S12(RPS12)												X	X	X	3	ribosomal protein S12(RPS12)
RS13_HUMAN	ribosomal protein S13(RPS13)											X	X		X	3	ribosomal protein S13(RPS13)
RS14_HUMAN	ribosomal protein S14(RPS14)						X						X		X	3	ribosomal protein S14(RPS14)
RS15_HUMAN	ribosomal protein S15(RPS15)											X	X		X	3	ribosomal protein S15(RPS15)
RS15A_HUMAN	ribosomal protein S15a(RPS15A)											X	X		X	3	ribosomal protein S15a(RPS15A)
RS16_HUMAN	ribosomal protein S16(RPS16)												X	X	X	3	ribosomal protein S16(RPS16)
RS17_HUMAN	ribosomal protein S17(RPS17)												X		X	2	ribosomal protein S17(RPS17)
RS18_HUMAN	ribosomal protein S18(RPS18)													X	X	2	ribosomal protein S18(RPS18)
RS19_HUMAN	ribosomal protein S19(RPS19)											X	X	X	X	4	ribosomal protein S19(RPS19)
RS2_HUMAN	ribosomal protein S2(RPS2)													X	X	2	ribosomal protein S2(RPS2)
RS20_HUMAN	ribosomal protein S20(RPS20)												X	X	X	3	ribosomal protein S20(RPS20)
RS21_HUMAN	ribosomal protein S21(RPS21)													X	X	2	ribosomal protein S21(RPS21)
RS23_HUMAN	ribosomal protein S23(RPS23)												X		X	2	ribosomal protein S23(RPS23)
RS24_HUMAN	ribosomal protein S24(RPS24)	X											X	X	X	4	ribosomal protein S24(RPS24)
RS25_HUMAN	ribosomal protein S25(RPS25)	X											X		X	3	ribosomal protein S25(RPS25)
RS26_HUMAN	40S ribosomal protein S26(LOC101929876)	X												X	X	3	40S ribosomal protein S26(LOC101929876)
RS27_HUMAN	ribosomal protein S27(RPS27)	X														1	ribosomal protein S27(RPS27)
RS27A_HUMAN	ribosomal protein S27a(RPS27A)	X											X		X	3	ribosomal protein S27a(RPS27A)
RS29_HUMAN	ribosomal protein S29(RPS29)												X		X	2	ribosomal protein S29(RPS29)
RS3_HUMAN	ribosomal protein S3(RPS3)						X							X	X	3	ribosomal protein S3(RPS3)
RS30_HUMAN	FAU, ubiquitin like and ribosomal protein S30 fusion(FAU)												X	X	X	3	FAU, ubiquitin like and ribosomal protein S30 fusion(FAU)
RS3A_HUMAN	ribosomal protein S3A(RPS3A)											X	X		X	3	ribosomal protein S3A(RPS3A)
RS4X_HUMAN	ribosomal protein S4, X-linked(RPS4X)												X	X	X	3	ribosomal protein S4, X-linked(RPS4X)
RS5_HUMAN	ribosomal protein S5(RPS5)													X	X	2	ribosomal protein S5(RPS5)
RS6_HUMAN	ribosomal protein S6(RPS6)												X		X	2	ribosomal protein S6(RPS6)
RS8_HUMAN	ribosomal protein S8(RPS8)						X						X		X	3	ribosomal protein S8(RPS8)
RS9_HUMAN	ribosomal protein S9(RPS9)	X										X			X	3	ribosomal protein S9(RPS9)
RSMB_HUMAN	small nuclear ribonucleoprotein polypeptides B and B1(SNRPB)														X	1	small nuclear ribonucleoprotein polypeptides B and B1(SNRPB)
RSSA_HUMAN	ribosomal protein SA(RPSA)													X	X	2	ribosomal protein SA(RPSA)
RT02_HUMAN	mitochondrial ribosomal protein S2(MRPS2)											X			X	2	mitochondrial ribosomal protein S2(MRPS2)
RT05_HUMAN	mitochondrial ribosomal protein S5(MRPS5)											X			X	2	mitochondrial ribosomal protein S5(MRPS5)
RT06_HUMAN	mitochondrial ribosomal protein S6(MRPS6)											X			X	2	mitochondrial ribosomal protein S6(MRPS6)
RT07_HUMAN	mitochondrial ribosomal protein S7(MRPS7)											X			X	2	mitochondrial ribosomal protein S7(MRPS7)
RT09_HUMAN	mitochondrial ribosomal protein S9(MRPS9)											X			X	2	mitochondrial ribosomal protein S9(MRPS9)
RT10_HUMAN	mitochondrial ribosomal protein S10(MRPS10)											X			X	2	mitochondrial ribosomal protein S10(MRPS10)
RT15_HUMAN	mitochondrial ribosomal protein S15(MRPS15)												X		X	2	mitochondrial ribosomal protein S15(MRPS15)
RT18B_HUMAN	mitochondrial ribosomal protein S18B(MRPS18B)											X			X	2	mitochondrial ribosomal protein S18B(MRPS18B)
RT18C_HUMAN	mitochondrial ribosomal protein S18C(MRPS18C)											X			X	2	mitochondrial ribosomal protein S18C(MRPS18C)
RT22_HUMAN	mitochondrial ribosomal protein S22(MRPS22)							X								1	mitochondrial ribosomal protein S22(MRPS22)
RT26_HUMAN	mitochondrial ribosomal protein S26(MRPS26)											X			X	2	mitochondrial ribosomal protein S26(MRPS26)
RT28_HUMAN	mitochondrial ribosomal protein S28(MRPS28)											X			X	2	mitochondrial ribosomal protein S28(MRPS28)
RT29_HUMAN	death associated protein 3(DAP3)							X				X			X	3	death associated protein 3(DAP3)
RT31_HUMAN	mitochondrial ribosomal protein S31(MRPS31)											X			X	2	mitochondrial ribosomal protein S31(MRPS31)
RT33_HUMAN	mitochondrial ribosomal protein S33(MRPS33)											X			X	2	mitochondrial ribosomal protein S33(MRPS33)
RT34_HUMAN	mitochondrial ribosomal protein S34(MRPS34)											X			X	2	mitochondrial ribosomal protein S34(MRPS34)
RT35_HUMAN	mitochondrial ribosomal protein S35(MRPS35)											X			X	2	mitochondrial ribosomal protein S35(MRPS35)
RTCB_HUMAN	RNA 2',3'-cyclic phosphate and 5'-OH ligase(RTCB)					X	X							X	X	4	RNA 2',3'-cyclic phosphate and 5'-OH ligase(RTCB)
RTF1_HUMAN	RTF1 homolog, Paf1/RNA polymerase II complex component(RTF1)														X	1	RTF1 homolog, Paf1/RNA polymerase II complex component(RTF1)
RTRAF_HUMAN	RNA transcription, translation and transport factor protein						X							X	X	3	#N/A
RU17_HUMAN	small nuclear ribonucleoprotein U1 subunit 70(SNRNP70)				X		X					X			X	4	small nuclear ribonucleoprotein U1 subunit 70(SNRNP70)
RU2A_HUMAN	small nuclear ribonucleoprotein polypeptide A'(SNRPA1)			X												1	small nuclear ribonucleoprotein polypeptide A'(SNRPA1)
RUVB1_HUMAN	RuvB like AAA ATPase 1(RUVBL1)							X				X		X	X	4	RuvB like AAA ATPase 1(RUVBL1)
RUVB2_HUMAN	RuvB like AAA ATPase 2(RUVBL2)							X						X	X	3	RuvB like AAA ATPase 2(RUVBL2)
RUXF_HUMAN	small nuclear ribonucleoprotein polypeptide F(SNRPF)													X	X	2	small nuclear ribonucleoprotein polypeptide F(SNRPF)
RX1_HUMAN	#N/A			X												1	#N/A
S10A6_HUMAN	S100 calcium binding protein A6(S100A6)						X					X			X	3	S100 calcium binding protein A6(S100A6)
S1PR1_HUMAN	sphingosine-1-phosphate receptor 1(S1PR1)									X						1	sphingosine-1-phosphate receptor 1(S1PR1)
S27A4_HUMAN	solute carrier family 27 member 4(SLC27A4)											X			X	2	solute carrier family 27 member 4(SLC27A4)
S61A1_HUMAN	Sec61 translocon alpha 1 subunit(SEC61A1)											X			X	2	Sec61 translocon alpha 1 subunit(SEC61A1)
SA2_HUMAN	#N/A			X												1	#N/A
SAC31_HUMAN	SAC3 domain containing 1(SAC3D1)														X	1	SAC3 domain containing 1(SAC3D1)
SAFB1_HUMAN	scaffold attachment factor B(SAFB)			X	X								X		X	4	scaffold attachment factor B(SAFB)
SAFB2_HUMAN	scaffold attachment factor B2(SAFB2)			X	X		X									3	scaffold attachment factor B2(SAFB2)
SART3_HUMAN	squamous cell carcinoma antigen recognized by T-cells 3(SART3)											X			X	2	squamous cell carcinoma antigen recognized by T-cells 3(SART3)
SASH1_HUMAN	SAM and SH3 domain containing 1(SASH1)														X	1	SAM and SH3 domain containing 1(SASH1)
SC16A_HUMAN	SEC16 homolog A, endoplasmic reticulum export factor(SEC16A)														X	1	SEC16 homolog A, endoplasmic reticulum export factor(SEC16A)
SC23B_HUMAN	Sec23 homolog B, coat complex II component(SEC23B)									X						1	Sec23 homolog B, coat complex II component(SEC23B)
SCAM3_HUMAN	secretory carrier membrane protein 3(SCAMP3)														X	1	secretory carrier membrane protein 3(SCAMP3)
SCRIB_HUMAN	scribbled planar cell polarity protein(SCRIB)		X											X	X	3	scribbled planar cell polarity protein(SCRIB)
SDCB2_HUMAN	syndecan binding protein 2(SDCBP2)													X	X	2	syndecan binding protein 2(SDCBP2)
SDHB_HUMAN	succinate dehydrogenase complex iron sulfur subunit B(SDHB)		X											X	X	3	succinate dehydrogenase complex iron sulfur subunit B(SDHB)
SEPT1_HUMAN	septin 1(SEPT1)													X	X	2	septin 1(SEPT1)
SEPT2_HUMAN	septin 2(SEPT2)			X												1	septin 2(SEPT2)
SEPT8_HUMAN	septin 8(SEPT8)														X	1	septin 8(SEPT8)
SF01_HUMAN	splicing factor 1(SF1)											X			X	2	splicing factor 1(SF1)
SF3A1_HUMAN	splicing factor 3a subunit 1(SF3A1)							X								1	splicing factor 3a subunit 1(SF3A1)
SF3A2_HUMAN	splicing factor 3a subunit 2(SF3A2)							X								1	splicing factor 3a subunit 2(SF3A2)
SF3A3_HUMAN	splicing factor 3a subunit 3(SF3A3)							X								1	splicing factor 3a subunit 3(SF3A3)
SF3B1_HUMAN	splicing factor 3b subunit 1(SF3B1)							X								1	splicing factor 3b subunit 1(SF3B1)
SF3B2_HUMAN	splicing factor 3b subunit 2(SF3B2)	X					X	X				X	X		X	6	splicing factor 3b subunit 2(SF3B2)
SF3B3_HUMAN	splicing factor 3b subunit 3(SF3B3)						X	X								2	splicing factor 3b subunit 3(SF3B3)
SFPQ_HUMAN	splicing factor proline and glutamine rich(SFPQ)												X		X	2	splicing factor proline and glutamine rich(SFPQ)
SFR15_HUMAN	SR-related CTD associated factor 4(SCAF4)				X											1	SR-related CTD associated factor 4(SCAF4)
SFR19_HUMAN	SR-related CTD associated factor 1(SCAF1)						X									1	SR-related CTD associated factor 1(SCAF1)
SFXN2_HUMAN	sideroflexin 2(SFXN2)														X	1	sideroflexin 2(SFXN2)
SHC1_HUMAN	SHC adaptor protein 1(SHC1)									X				X	X	3	SHC adaptor protein 1(SHC1)
SHPS1_HUMAN	signal regulatory protein alpha(SIRPA)														X	1	signal regulatory protein alpha(SIRPA)
SLTM_HUMAN	SAFB like transcription modulator(SLTM)						X									1	SAFB like transcription modulator(SLTM)
SMAL1_HUMAN	SWI/SNF related, matrix associated, actin dependent regulator of chromatin, subfamily a like 1(SMARCAL1)														X	1	SWI/SNF related, matrix associated, actin dependent regulator of chromatin, subfamily a like 1(SMARCAL1)
SMC1A_HUMAN	structural maintenance of chromosomes 1A(SMC1A)														X	1	structural maintenance of chromosomes 1A(SMC1A)
SMC2_HUMAN	structural maintenance of chromosomes 2(SMC2)											X			X	2	structural maintenance of chromosomes 2(SMC2)
SMC4_HUMAN	structural maintenance of chromosomes 4(SMC4)														X	1	structural maintenance of chromosomes 4(SMC4)
SMCA5_HUMAN	SWI/SNF related, matrix associated, actin dependent regulator of chromatin, subfamily a, member 5(SMARCA5)						X									1	SWI/SNF related, matrix associated, actin dependent regulator of chromatin, subfamily a, member 5(SMARCA5)
SMD3_HUMAN	small nuclear ribonucleoprotein D3 polypeptide(SNRPD3)													X	X	2	small nuclear ribonucleoprotein D3 polypeptide(SNRPD3)
SMRC2_HUMAN	SWI/SNF related, matrix associated, actin dependent regulator of chromatin subfamily c member 2(SMARCC2)											X			X	2	SWI/SNF related, matrix associated, actin dependent regulator of chromatin subfamily c member 2(SMARCC2)
SMTN_HUMAN	smoothelin(SMTN)														X	1	smoothelin(SMTN)
SNPC3_HUMAN	small nuclear RNA activating complex polypeptide 3(SNAPC3)		X											X	X	3	small nuclear RNA activating complex polypeptide 3(SNAPC3)
SNPC4_HUMAN	small nuclear RNA activating complex polypeptide 4(SNAPC4)		X											X	X	3	small nuclear RNA activating complex polypeptide 4(SNAPC4)
SNR40_HUMAN	small nuclear ribonucleoprotein U5 subunit 40(SNRNP40)			X	X			X								3	small nuclear ribonucleoprotein U5 subunit 40(SNRNP40)
SNRPA_HUMAN	small nuclear ribonucleoprotein polypeptide A(SNRPA)											X			X	2	small nuclear ribonucleoprotein polypeptide A(SNRPA)
SNTB2_HUMAN	syntrophin beta 2(SNTB2)														X	1	syntrophin beta 2(SNTB2)
SNW1_HUMAN	SNW domain containing 1(SNW1)				X			X					X		X	4	SNW domain containing 1(SNW1)
SON_HUMAN	SON DNA binding protein(SON)		X		X		X							X	X	5	SON DNA binding protein(SON)
SP100_HUMAN	SP100 nuclear antigen(SP100)													X	X	2	SP100 nuclear antigen(SP100)
SPB1_HUMAN	FtsJ homolog 3(FTSJ3)						X									1	FtsJ homolog 3(FTSJ3)
SPEM1_HUMAN	spermatid maturation 1(SPEM1)												X		X	2	spermatid maturation 1(SPEM1)
SPNS1_HUMAN	sphingolipid transporter 1 (putative)(SPNS1)														X	1	sphingolipid transporter 1 (putative)(SPNS1)
SPTC1_HUMAN	serine palmitoyltransferase long chain base subunit 1(SPTLC1)											X			X	2	serine palmitoyltransferase long chain base subunit 1(SPTLC1)
SQOR_HUMAN	#N/A														X	1	#N/A
SQRD_Human												X				1	#N/A
SQSTM_HUMAN	sequestosome 1(SQSTM1)						X									1	sequestosome 1(SQSTM1)
SRBS2_HUMAN	sorbin and SH3 domain containing 2(SORBS2)									X						1	sorbin and SH3 domain containing 2(SORBS2)
SRP09_HUMAN	signal recognition particle 9(SRP9)												X		X	2	signal recognition particle 9(SRP9)
SRP14_HUMAN	signal recognition particle 14(SRP14)												X		X	2	signal recognition particle 14(SRP14)
SRP72_HUMAN	signal recognition particle 72(SRP72)	X														1	signal recognition particle 72(SRP72)
SRPK1_HUMAN	SRSF protein kinase 1(SRPK1)									X						1	SRSF protein kinase 1(SRPK1)
SRRM1_HUMAN	serine and arginine repetitive matrix 1(SRRM1)						X									1	serine and arginine repetitive matrix 1(SRRM1)
SRRM2_HUMAN	serine/arginine repetitive matrix 2(SRRM2)												X		X	2	serine/arginine repetitive matrix 2(SRRM2)
SRS10_HUMAN	serine and arginine rich splicing factor 10(SRSF10)				X							X			X	3	serine and arginine rich splicing factor 10(SRSF10)
SRSF2_HUMAN	serine and arginine rich splicing factor 2(SRSF2)												X		X	2	serine and arginine rich splicing factor 2(SRSF2)
SRSF3_HUMAN	serine and arginine rich splicing factor 3(SRSF3)	X											X		X	3	serine and arginine rich splicing factor 3(SRSF3)
SRSF4_HUMAN	serine and arginine rich splicing factor 4(SRSF4)						X									1	serine and arginine rich splicing factor 4(SRSF4)
SRSF5_HUMAN	serine and arginine rich splicing factor 5(SRSF5)												X		X	2	serine and arginine rich splicing factor 5(SRSF5)
SRSF6_HUMAN	serine and arginine rich splicing factor 6(SRSF6)						X						X		X	3	serine and arginine rich splicing factor 6(SRSF6)
SRSF7_HUMAN	serine and arginine rich splicing factor 7(SRSF7)				X		X						X		X	4	serine and arginine rich splicing factor 7(SRSF7)
SSRA_HUMAN	signal sequence receptor subunit 1(SSR1)														X	1	signal sequence receptor subunit 1(SSR1)
STAU1_HUMAN	staufen double-stranded RNA binding protein 1(STAU1)	X	X	X	X	X	X				X			X	X	9	staufen double-stranded RNA binding protein 1(STAU1)
STAU2_HUMAN	staufen double-stranded RNA binding protein 2(STAU2)		X		X	X		X						X	X	6	staufen double-stranded RNA binding protein 2(STAU2)
STRBP_HUMAN	spermatid perinuclear RNA binding protein(STRBP)		X		X							X		X	X	5	spermatid perinuclear RNA binding protein(STRBP)
STT3A_HUMAN	STT3A, catalytic subunit of the oligosaccharyltransferase complex(STT3A)														X	1	STT3A, catalytic subunit of the oligosaccharyltransferase complex(STT3A)
STT3B_HUMAN	STT3B, catalytic subunit of the oligosaccharyltransferase complex(STT3B)	X														1	STT3B, catalytic subunit of the oligosaccharyltransferase complex(STT3B)
STX5_HUMAN	syntaxin 5(STX5)													X	X	2	syntaxin 5(STX5)
SUGP2_HUMAN	SURP and G-patch domain containing 2(SUGP2)							X				X			X	3	SURP and G-patch domain containing 2(SUGP2)
SUN2_HUMAN	Sad1 and UNC84 domain containing 2(SUN2)														X	1	Sad1 and UNC84 domain containing 2(SUN2)
SURF6_HUMAN	surfeit 6(SURF6)						X									1	surfeit 6(SURF6)
SYCC_HUMAN	cysteinyl-tRNA synthetase(CARS)		X											X	X	3	cysteinyl-tRNA synthetase(CARS)
SYDC_HUMAN	aspartyl-tRNA synthetase(DARS)											X			X	2	aspartyl-tRNA synthetase(DARS)
SYEP_HUMAN	glutamyl-prolyl-tRNA synthetase(EPRS)							X								1	glutamyl-prolyl-tRNA synthetase(EPRS)
SYF1_HUMAN	Pre-mRNA-splicing factor SYF1			X	X											2	#N/A
SYK_HUMAN	lysyl-tRNA synthetase(KARS)											X			X	2	lysyl-tRNA synthetase(KARS)
SYLC_HUMAN	leucyl-tRNA synthetase(LARS)											X			X	2	leucyl-tRNA synthetase(LARS)
SYQ_HUMAN	glutaminyl-tRNA synthetase(QARS)											X			X	2	glutaminyl-tRNA synthetase(QARS)
SYRC_HUMAN	arginyl-tRNA synthetase(RARS)											X			X	2	arginyl-tRNA synthetase(RARS)
SYRM_HUMAN	arginyl-tRNA synthetase 2, mitochondrial(RARS2)														X	1	arginyl-tRNA synthetase 2, mitochondrial(RARS2)
SYWC_HUMAN	tryptophanyl-tRNA synthetase(WARS)														X	1	tryptophanyl-tRNA synthetase(WARS)
T_HUMAN	#N/A			X												1	#N/A
TADBP_HUMAN	TAR DNA binding protein(TARDBP)						X	X				X			X	4	TAR DNA binding protein(TARDBP)
TAF1_HUMAN	TATA-box binding protein associated factor 1(TAF1)									X						1	TATA-box binding protein associated factor 1(TAF1)
TANK_HUMAN	TRAF family member associated NFKB activator(TANK)									X				X	X	3	TRAF family member associated NFKB activator(TANK)
TBA1A_HUMAN	tubulin alpha 1a(TUBA1A)			X										X	X	3	tubulin alpha 1a(TUBA1A)
TBA4A_HUMAN	tubulin alpha 4a(TUBA4A)													X	X	2	tubulin alpha 4a(TUBA4A)
TBB3_HUMAN	tubulin beta 3 class III(TUBB3)	X										X			X	3	tubulin beta 3 class III(TUBB3)
TBB4B_HUMAN	tubulin beta 4B class IVb(TUBB4B)													X	X	2	tubulin beta 4B class IVb(TUBB4B)
TBB5_HUMAN	tubulin beta class I(TUBB)													X	X	2	tubulin beta class I(TUBB)
TBL3_HUMAN	transducin beta like 3(TBL3)						X									1	transducin beta like 3(TBL3)
TCOF_HUMAN	treacle ribosome biogenesis factor 1(TCOF1)						X									1	treacle ribosome biogenesis factor 1(TCOF1)
TCP4_HUMAN	SUB1 homolog, transcriptional regulator(SUB1)				X											1	SUB1 homolog, transcriptional regulator(SUB1)
TCPE_HUMAN	chaperonin containing TCP1 subunit 5(CCT5)											X		X	X	3	chaperonin containing TCP1 subunit 5(CCT5)
TCPW_HUMAN	chaperonin containing TCP1 subunit 6B(CCT6B)														X	1	chaperonin containing TCP1 subunit 6B(CCT6B)
TDIF2_HUMAN	deoxynucleotidyltransferase terminal interacting protein 2(DNTTIP2)						X									1	deoxynucleotidyltransferase terminal interacting protein 2(DNTTIP2)
TE2IP_HUMAN	TERF2 interacting protein(TERF2IP)									X						1	TERF2 interacting protein(TERF2IP)
TECR_HUMAN	trans-2,3-enoyl-CoA reductase(TECR)														X	1	trans-2,3-enoyl-CoA reductase(TECR)
TELO2_HUMAN	telomere maintenance 2(TELO2)														X	1	telomere maintenance 2(TELO2)
TERT_HUMAN	telomerase reverse transcriptase(TERT)									X						1	telomerase reverse transcriptase(TERT)
TEX10_HUMAN	testis expressed 10(TEX10)						X									1	testis expressed 10(TEX10)
TF3C1_HUMAN	general transcription factor IIIC subunit 1(GTF3C1)														X	1	general transcription factor IIIC subunit 1(GTF3C1)
TFIP8_HUMAN	TNF alpha induced protein 8(TNFAIP8)														X	1	TNF alpha induced protein 8(TNFAIP8)
THOC4_HUMAN	Aly/REF export factor(ALYREF)	X											X	X	X	4	Aly/REF export factor(ALYREF)
TI23B_HUMAN	translocase of inner mitochondrial membrane 23 homolog B(TIMM23B)														X	1	translocase of inner mitochondrial membrane 23 homolog B(TIMM23B)
TIF1B_HUMAN	tripartite motif containing 28(TRIM28)											X			X	2	tripartite motif containing 28(TRIM28)
TIM_HUMAN	timeless circadian clock(TIMELESS)														X	1	timeless circadian clock(TIMELESS)
TIM50_HUMAN	translocase of inner mitochondrial membrane 50(TIMM50)													X	X	2	translocase of inner mitochondrial membrane 50(TIMM50)
TMCO1_HUMAN	transmembrane and coiled-coil domains 1(TMCO1)														X	1	transmembrane and coiled-coil domains 1(TMCO1)
TMEDA_HUMAN	transmembrane p24 trafficking protein 10(TMED10)														X	1	transmembrane p24 trafficking protein 10(TMED10)
TNAP2_HUMAN	TNF alpha induced protein 2(TNFAIP2)											X			X	2	TNF alpha induced protein 2(TNFAIP2)
TNNI3_HUMAN	troponin I3, cardiac type(TNNI3)		X											X	X	3	troponin I3, cardiac type(TNNI3)
TOM70_HUMAN	translocase of outer mitochondrial membrane 70(TOMM70)	X										X			X	3	translocase of outer mitochondrial membrane 70(TOMM70)
TOP1_HUMAN	topoisomerase (DNA) I(TOP1)	X														1	topoisomerase (DNA) I(TOP1)
TOP2A_HUMAN	topoisomerase (DNA) II alpha(TOP2A)										X					1	topoisomerase (DNA) II alpha(TOP2A)
TOR4A_HUMAN	torsin family 4 member A(TOR4A)											X			X	2	torsin family 4 member A(TOR4A)
TPIS_HUMAN	triosephosphate isomerase 1(TPI1)													X	X	2	triosephosphate isomerase 1(TPI1)
TPM4_HUMAN	tropomyosin 4(TPM4)	X														1	tropomyosin 4(TPM4)
TR150_HUMAN	thyroid hormone receptor associated protein 3(THRAP3)												X		X	2	thyroid hormone receptor associated protein 3(THRAP3)
TRA2A_HUMAN	transformer 2 alpha homolog(TRA2A)				X		X	X								3	transformer 2 alpha homolog(TRA2A)
TRA2B_HUMAN	transformer 2 beta homolog (Drosophila)(TRA2B)				X			X					X		X	4	transformer 2 beta homolog (Drosophila)(TRA2B)
TRBP2_HUMAN	TARBP2, RISC loading complex RNA binding subunit(TARBP2)		X								X	X		X	X	5	TARBP2, RISC loading complex RNA binding subunit(TARBP2)
TRI25_HUMAN	tripartite motif containing 25(TRIM25)						X							X	X	3	tripartite motif containing 25(TRIM25)
TRI27_HUMAN	tripartite motif containing 27(TRIM27)														X	1	tripartite motif containing 27(TRIM27)
TRI63_HUMAN	tripartite motif containing 63(TRIM63)										X					1	tripartite motif containing 63(TRIM63)
TRIPC_HUMAN	thyroid hormone receptor interactor 12(TRIP12)						X									1	thyroid hormone receptor interactor 12(TRIP12)
TSAP1_HUMAN	tRNA selenocysteine 1 associated protein 1(TRNAU1AP)														X	1	tRNA selenocysteine 1 associated protein 1(TRNAU1AP)
TSC2_HUMAN	tuberous sclerosis 2(TSC2)									X						1	tuberous sclerosis 2(TSC2)
TTC27_HUMAN	tetratricopeptide repeat domain 27(TTC27)														X	1	tetratricopeptide repeat domain 27(TTC27)
TX1B3_HUMAN	Tax1 binding protein 3(TAX1BP3)		X											X	X	3	Tax1 binding protein 3(TAX1BP3)
TXTP_HUMAN	solute carrier family 25 member 1(SLC25A1)														X	1	solute carrier family 25 member 1(SLC25A1)
U3IP2_HUMAN	ribosomal RNA processing 9, small subunit (SSU) processome component, homolog (yeast)(RRP9)						X									1	ribosomal RNA processing 9, small subunit (SSU) processome component, homolog (yeast)(RRP9)
U520_HUMAN	small nuclear ribonucleoprotein U5 subunit 200(SNRNP200)						X	X								2	small nuclear ribonucleoprotein U5 subunit 200(SNRNP200)
U5S1_HUMAN	elongation factor Tu GTP binding domain containing 2(EFTUD2)							X								1	elongation factor Tu GTP binding domain containing 2(EFTUD2)
UBC_HUMAN	ubiquitin C(UBC)							X								1	ubiquitin C(UBC)
UBC9_HUMAN	ubiquitin conjugating enzyme E2 I(UBE2I)													X	X	2	ubiquitin conjugating enzyme E2 I(UBE2I)
UBIM_HUMAN	FAU, ubiquitin like and ribosomal protein S30 fusion(FAU)														X	1	FAU, ubiquitin like and ribosomal protein S30 fusion(FAU)
UBP15_HUMAN	ubiquitin specific peptidase 15(USP15)														X	1	ubiquitin specific peptidase 15(USP15)
UBP8_HUMAN	ubiquitin specific peptidase 8(USP8)									X						1	ubiquitin specific peptidase 8(USP8)
UBR5_HUMAN	ubiquitin protein ligase E3 component n-recognin 5(UBR5)														X	1	ubiquitin protein ligase E3 component n-recognin 5(UBR5)
UCP2_HUMAN	uncoupling protein 2(UCP2)									X						1	uncoupling protein 2(UCP2)
UCP3_HUMAN	uncoupling protein 3(UCP3)									X				X	X	3	uncoupling protein 3(UCP3)
UIF_HUMAN	forty-two-three domain containing 1(FYTTD1)				X											1	forty-two-three domain containing 1(FYTTD1)
UN13A_HUMAN	unc-13 homolog A(UNC13A)														X	1	unc-13 homolog A(UNC13A)
UN13B_HUMAN	unc-13 homolog B(UNC13B)														X	1	unc-13 homolog B(UNC13B)
UT14A_HUMAN	UTP14A small subunit processome component(UTP14A)						X									1	UTP14A small subunit processome component(UTP14A)
UTP15_HUMAN	UTP15, small subunit processome component(UTP15)						X									1	UTP15, small subunit processome component(UTP15)
UTP18_HUMAN	UTP18, small subunit processome component(UTP18)						X									1	UTP18, small subunit processome component(UTP18)
UTP4_HUMAN	UTP4, small subunit processome component(UTP4)						X									1	UTP4, small subunit processome component(UTP4)
UTP6_HUMAN	UTP6, small subunit processome component(UTP6)						X									1	UTP6, small subunit processome component(UTP6)
VATG1_HUMAN	ATPase H+ transporting V1 subunit G1(ATP6V1G1)		X											X	X	3	ATPase H+ transporting V1 subunit G1(ATP6V1G1)
VATH_HUMAN	ATPase H+ transporting V1 subunit H(ATP6V1H)														X	1	ATPase H+ transporting V1 subunit H(ATP6V1H)
VDAC1_HUMAN	voltage dependent anion channel 1(VDAC1)						X									1	voltage dependent anion channel 1(VDAC1)
VDAC2_HUMAN	voltage dependent anion channel 2(VDAC2)	X														1	voltage dependent anion channel 2(VDAC2)
VDAC3_HUMAN	voltage dependent anion channel 3(VDAC3)						X									1	voltage dependent anion channel 3(VDAC3)
WASC5_HUMAN	#N/A														X	1	#N/A
WDHD1_HUMAN	WD repeat and HMG-box DNA binding protein 1(WDHD1)														X	1	WD repeat and HMG-box DNA binding protein 1(WDHD1)
WDR12_HUMAN	WD repeat domain 12(WDR12)						X									1	WD repeat domain 12(WDR12)
WDR18_HUMAN	WD repeat domain 18(WDR18)														X	1	WD repeat domain 18(WDR18)
WDR3_HUMAN	WD repeat domain 3(WDR3)						X									1	WD repeat domain 3(WDR3)
WDR33_HUMAN	WD repeat domain 33(WDR33)	X													X	2	WD repeat domain 33(WDR33)
WDR36_HUMAN	WD repeat domain 36(WDR36)						X									1	WD repeat domain 36(WDR36)
WDR43_HUMAN	WD repeat domain 43(WDR43)						X									1	WD repeat domain 43(WDR43)
WDR46_HUMAN	WD repeat domain 46(WDR46)						X									1	WD repeat domain 46(WDR46)
WDR6_HUMAN	WD repeat domain 6(WDR6)					X		X						X	X	4	WD repeat domain 6(WDR6)
WDR74_HUMAN	WD repeat domain 74(WDR74)						X									1	WD repeat domain 74(WDR74)
WDR75_HUMAN	WD repeat domain 75(WDR75)						X									1	WD repeat domain 75(WDR75)
WEE1_HUMAN	WEE1 G2 checkpoint kinase(WEE1)									X						1	WEE1 G2 checkpoint kinase(WEE1)
XPO1_HUMAN	exportin 1(XPO1)							X								1	exportin 1(XPO1)
XPOT_HUMAN	exportin for tRNA(XPOT)							X								1	exportin for tRNA(XPOT)
XRCC6_HUMAN	X-ray repair cross complementing 6(XRCC6)							X								1	X-ray repair cross complementing 6(XRCC6)
XRN1_HUMAN	5'-3' exoribonuclease 1(XRN1)							X								1	5'-3' exoribonuclease 1(XRN1)
XRN2_HUMAN	5'-3' exoribonuclease 2(XRN2)						X							X	X	3	5'-3' exoribonuclease 2(XRN2)
YBOX1_HUMAN	Y-box binding protein 1(YBX1)												X	X	X	3	Y-box binding protein 1(YBX1)
YBOX3_HUMAN	Y-box binding protein 3(YBX3)				X									X	X	3	Y-box binding protein 3(YBX3)
YMEL1_HUMAN	YME1 like 1 ATPase(YME1L1)														X	1	YME1 like 1 ATPase(YME1L1)
YTDC1_HUMAN	#N/A				X											1	#N/A
YTDC2_HUMAN	YTH domain containing 2(YTHDC2)			X	X											2	YTH domain containing 2(YTHDC2)
ZBT17_HUMAN	zinc finger and BTB domain containing 17(ZBTB17)		X											X	X	3	zinc finger and BTB domain containing 17(ZBTB17)
ZC11A_HUMAN	zinc finger CCCH-type containing 11A(ZC3H11A)				X											1	zinc finger CCCH-type containing 11A(ZC3H11A)
ZC3H1_HUMAN	zinc finger C3H1-type containing(ZFC3H1)														X	1	zinc finger C3H1-type containing(ZFC3H1)
ZCCHV_HUMAN	zinc finger CCCH-type containing, antiviral 1(ZC3HAV1)						X					X			X	3	zinc finger CCCH-type containing, antiviral 1(ZC3HAV1)
ZCHC3_HUMAN	zinc finger CCHC-type containing 3(ZCCHC3)				X											1	zinc finger CCHC-type containing 3(ZCCHC3)
ZCHC8_HUMAN	zinc finger CCHC-type containing 8(ZCCHC8)											X			X	2	zinc finger CCHC-type containing 8(ZCCHC8)
ZEP1_HUMAN	human immunodeficiency virus type I enhancer binding protein 1(HIVEP1)		X											X	X	3	human immunodeficiency virus type I enhancer binding protein 1(HIVEP1)
ZFR_HUMAN	zinc finger RNA binding protein(ZFR)				X		X									2	zinc finger RNA binding protein(ZFR)
ZMAT3_HUMAN	zinc finger matrin-type 3(ZMAT3)										X			X	X	3	zinc finger matrin-type 3(ZMAT3)
ZMAT4_HUMAN	zinc finger matrin-type 4(ZMAT4)										X			X	X	3	zinc finger matrin-type 4(ZMAT4)
ZMYM2_HUMAN	zinc finger MYM-type containing 2(ZMYM2)		X											X	X	3	zinc finger MYM-type containing 2(ZMYM2)
ZN281_HUMAN	zinc finger protein 281(ZNF281)														X	1	zinc finger protein 281(ZNF281)
ZN282_HUMAN	zinc finger protein 282(ZNF282)														X	1	zinc finger protein 282(ZNF282)
ZN326_HUMAN	zinc finger protein 326(ZNF326)						X	X								2	zinc finger protein 326(ZNF326)
ZN346_HUMAN	zinc finger protein 346(ZNF346)				X							X		X	X	4	zinc finger protein 346(ZNF346)
ZN768_HUMAN	zinc finger protein 768(ZNF768)														X	1	zinc finger protein 768(ZNF768)
ZNFX1_HUMAN	zinc finger NFX1-type containing 1(ZNFX1)											X			X	2	zinc finger NFX1-type containing 1(ZNFX1)
ZSC29_HUMAN	zinc finger and SCAN domain containing 29(ZSCAN29)														X	1	zinc finger and SCAN domain containing 29(ZSCAN29)
ZYX_HUMAN	zyxin(ZYX)		X											X	X	3	zyxin(ZYX)
																		For 2 or more papers
																		Y	372
																		N	232
